# Supplementary material for: Synthesis and Biological Evaluation of Thiazole-Based Derivatives with Potential against Breast Cancer and Antimicrobial Agents
Source: Int J Mol Sci. 2022 Aug 30;23(17):9844. doi: 10.3390/ijms23179844 (PMC9456159; doi:10.3390/ijms23179844)
Supplement: Supplementary file 1 [file ijms-23-09844-s001.zip]

Archive with 3 entries (2 files):
- ijms-1865810-supplementary/
- ijms-1865810-supplementary/L2.cif
- ijms-1865810-supplementary/Supplementary Materials.pdf
