# Supplementary material for: Synthesis and Biological Evaluation of Thiazole-Based Derivatives with Potential against Breast Cancer and Antimicrobial Agents
Source: Int J Mol Sci. 2022 Aug 30;23(17):9844. doi: 10.3390/ijms23179844 (PMC9456159; doi:10.3390/ijms23179844)
Supplement: Supplementary file 1 [file ijms-23-09844-s001.zip › ijms-1865810-supplementary/L2.cif]

data_ads568_pure1
_audit_creation_date               2022-07-13
_audit_creation_method
;
Olex2 1.5-ac5-023
(compiled 2022.04.12 svn.rca3783a0 for Rigaku Oxford Diffraction, GUI svn.r6498)
;
_shelx_SHELXL_version_number       '2018/3'
_audit_contact_author_address      ?
_audit_contact_author_email        ?
_audit_contact_author_name         ''
_audit_contact_author_phone        ?
_publ_contact_author_id_orcid      ?
_publ_section_references
;
Dolomanov, O.V., Bourhis, L.J., Gildea, R.J, Howard, J.A.K. & Puschmann, H.
 (2009), J. Appl. Cryst. 42, 339-341.

Sheldrick, G.M. (2015). Acta Cryst. A71, 3-8.

Sheldrick, G.M. (2015). Acta Cryst. C71, 3-8.
;
_chemical_name_common              ?
_chemical_name_systematic          ?
_chemical_formula_moiety           'C16 H20 Cl N3 S'
_chemical_formula_sum              'C16 H20 Cl N3 S'
_chemical_formula_weight           321.86
_chemical_melting_point            ?
_chemical_oxdiff_formula           'C16 H20 Cl1 N3 S1'
loop_
  _atom_type_symbol
  _atom_type_description
  _atom_type_scat_dispersion_real
  _atom_type_scat_dispersion_imag
  _atom_type_scat_source
 'C' 'C' 0.0181 0.0091 'International Tables Vol C Tables 4.2.6.8 and 6.1.1.4'
 'H' 'H' 0.0000 0.0000 'International Tables Vol C Tables 4.2.6.8 and 6.1.1.4'
 'Cl' 'Cl' 0.3639 0.7018 'International Tables Vol C Tables 4.2.6.8 and 6.1.1.4'
 'N' 'N' 0.0311 0.0180 'International Tables Vol C Tables 4.2.6.8 and 6.1.1.4'
 'S' 'S' 0.3331 0.5567 'International Tables Vol C Tables 4.2.6.8 and 6.1.1.4'

_shelx_space_group_comment
;
The symmetry employed for this shelxl refinement is uniquely defined
by the following loop, which should always be used as a source of
symmetry information in preference to the above space-group names.
They are only intended as comments.
;
_space_group_crystal_system        'monoclinic'
_space_group_IT_number             14
_space_group_name_H-M_alt          'P 1 21/c 1'
_space_group_name_Hall             '-P 2ybc'
loop_
  _space_group_symop_operation_xyz
 'x, y, z'
 '-x, y+1/2, -z+1/2'
 '-x, -y, -z'
 'x, -y-1/2, z-1/2'

_cell_length_a                     11.62470(10)
_cell_length_b                     17.19590(10)
_cell_length_c                     8.25110(10)
_cell_angle_alpha                  90
_cell_angle_beta                   109.8670(10)
_cell_angle_gamma                  90
_cell_volume                       1551.21(3)
_cell_formula_units_Z              4
_cell_measurement_reflns_used      21588
_cell_measurement_temperature      100(1)
_cell_measurement_theta_max        78.6050
_cell_measurement_theta_min        4.0250
_shelx_estimated_absorpt_T_max     0.911
_shelx_estimated_absorpt_T_min     0.752
_exptl_absorpt_coefficient_mu      3.399
_exptl_absorpt_correction_T_max    0.931
_exptl_absorpt_correction_T_min    0.828
_exptl_absorpt_correction_type     analytical
_exptl_absorpt_process_details
;
CrysAlisPro 1.171.42.60a (Rigaku Oxford Diffraction, 2022)
Analytical numeric absorption correction using a multifaceted crystal
model based on expressions derived by R.C. Clark & J.S. Reid.
(Clark, R. C. & Reid, J. S. (1995). Acta Cryst. A51, 887-897)
Empirical absorption correction using spherical harmonics,
implemented in SCALE3 ABSPACK scaling algorithm.
;
_exptl_absorpt_special_details     ?
_exptl_crystal_colour              colourless
_exptl_crystal_colour_primary      colourless
_exptl_crystal_density_diffrn      1.378
_exptl_crystal_density_meas        ?
_exptl_crystal_density_method      ?
_exptl_crystal_description         plate
_exptl_crystal_F_000               680
loop_
  _exptl_crystal_face_index_h
  _exptl_crystal_face_index_k
  _exptl_crystal_face_index_l
  _exptl_crystal_face_perp_dist
 1 10 2 0.0142
 -1 -10 -2 0.0142
 -3 5 -3 0.0413
 3 -5 3 0.0413
 -5 0 5 0.0204
 5 0 -5 0.0204
 4 5 2 0.0133
 -1 -4 -5 0.0208

_exptl_crystal_size_max            0.089
_exptl_crystal_size_mid            0.054
_exptl_crystal_size_min            0.028
loop_
  _exptl_oxdiff_crystal_face_indexfrac_h
  _exptl_oxdiff_crystal_face_indexfrac_k
  _exptl_oxdiff_crystal_face_indexfrac_l
  _exptl_oxdiff_crystal_face_x
  _exptl_oxdiff_crystal_face_y
  _exptl_oxdiff_crystal_face_z
 0.5713 9.6841 2.3383 -0.6154 0.1486 -0.7740
 -0.5713 -9.6841 -2.3383 0.6154 -0.1486 0.7740
 -3.4662 4.9514 -3.0390 -0.7353 0.1749 0.6547
 3.4662 -4.9514 3.0390 0.7353 -0.1749 -0.6547
 -4.7472 0.2352 5.0583 0.2080 0.8657 -0.4553
 4.7472 -0.2352 -5.0583 -0.2080 -0.8657 0.4553
 4.4278 4.5308 2.4615 -0.0644 -0.2760 -0.9590
 -0.8552 -3.5593 -4.5324 -0.0608 -0.2470 0.9671

_exptl_transmission_factor_max     ?
_exptl_transmission_factor_min     ?
_diffrn_reflns_av_R_equivalents    0.0285
_diffrn_reflns_av_unetI/netI       0.0136
_diffrn_reflns_Laue_measured_fraction_full  1.000
_diffrn_reflns_Laue_measured_fraction_max  0.978
_diffrn_reflns_limit_h_max         13
_diffrn_reflns_limit_h_min         -14
_diffrn_reflns_limit_k_max         21
_diffrn_reflns_limit_k_min         -21
_diffrn_reflns_limit_l_max         9
_diffrn_reflns_limit_l_min         -10
_diffrn_reflns_number              30763
_diffrn_reflns_point_group_measured_fraction_full  1.000
_diffrn_reflns_point_group_measured_fraction_max  0.978
_diffrn_reflns_theta_full          67.684
_diffrn_reflns_theta_max           78.839
_diffrn_reflns_theta_min           4.044
_diffrn_ambient_environment        N~2~
_diffrn_ambient_temperature        100(1)
_diffrn_detector                   'Hybrid Pixel Array Detector'
_diffrn_detector_area_resol_mean   5.8140
_diffrn_detector_type              'Pilatus 300K'
_diffrn_measured_fraction_theta_full  1.000
_diffrn_measured_fraction_theta_max  0.978
_diffrn_measurement_details
;
List of Runs (angles in degrees, time in seconds):

  # Type    Start    End  Width  t~exp~   \w     \q     \k     \f   Frames
--------------------------------------------------------------------------
  1  \w    -43.00  25.00   0.50    2.00    --  -49.96  38.00 -60.00  136
  2  \w    -27.00  25.00   0.50    2.00    --  -49.96  19.00-120.00  104
  3  \w   -121.00   7.00   0.50    2.00    --  -49.96   0.00 150.00  256
  4  \w   -120.00 -41.00   0.50    2.00    --  -49.96-178.00 -30.00  158
  5  \w    -27.00  25.00   0.50    2.00    --  -49.96  19.00-180.00  104
  6  \w    -25.00  27.00   0.50    2.00    --   49.96 -19.00-120.00  104
  7  \w    -25.00  27.00   0.50    2.00    --   49.96 -19.00-150.00  104
  8  \w    -43.00 -11.00   0.50    4.00    --  -86.25  38.00 120.00   64
  9  \w    -43.00 -11.00   0.50    4.00    --  -86.25  38.00-150.00   64
 10  \w    -43.00 -11.00   0.50    4.00    --  -86.25  38.00 -90.00   64
 11  \w   -152.00 -65.00   0.50    4.00    --  -86.25 -73.00 128.42  174
 12  \w    -66.00 -15.00   0.50    4.00    --  -86.25  57.00 -60.00  102
 13  \w    -43.00 -11.00   0.50    4.00    --  -86.25  38.00  60.00   64
 14  \w    -87.00 -15.00   0.50    4.00    --  -86.25 125.00 -90.00  144
 15  \w    -43.00 -11.00   0.50    4.00    --  -86.25  38.00-120.00   64
 16  \w    -66.00 -15.00   0.50    4.00    --  -86.25  57.00 120.00  102
 17  \w    -43.00 -11.00   0.50    4.00    --  -86.25  38.00-180.00   64
 18  \w    -43.00 -11.00   0.50    4.00    --  -86.25  38.00  90.00   64
 19  \w    -43.00 -11.00   0.50    4.00    --  -86.25  38.00  30.00   64
 20  \w     39.00 107.00   0.50    4.00    --  107.75 -99.00  90.00  136
 21  \w     97.00 178.00   0.50    4.00    --  107.75  19.00 -90.00  162
 22  \w     37.00  66.00   0.50    4.00    --  107.75 -57.00   0.00   58
 23  \w     36.00 112.00   0.50    4.00    --  107.75-125.00-120.00  152
 24  \w     43.00 105.00   0.50    4.00    --  107.75 -77.00 150.00  124
 25  \w     37.00 165.00   0.50    4.00    --  107.75   0.00  60.00  256
 26  \w     43.00 105.00   0.50    4.00    --  107.75 -77.00-150.00  124
 27  \w     36.00 112.00   0.50    4.00    --  107.75-125.00   0.00  152
 28  \w     43.00 105.00   0.50    4.00    --  107.75 -77.00 120.00  124
 29  \w     43.00 105.00   0.50    4.00    --  107.75 -77.00  60.00  124
 30  \w     43.00 105.00   0.50    4.00    --  107.75 -77.00  30.00  124
 31  \w     36.00 112.00   0.50    4.00    --  107.75-125.00 -30.00  152
 32  \w     36.00 112.00   0.50    4.00    --  107.75-125.00  30.00  152
 33  \w     38.00 108.00   0.50    4.00    --  107.75-104.00  36.62  140
 34  \w     28.00 114.00   0.50    2.00    --   49.96  77.00 -30.00  172
 35  \w     28.00 114.00   0.50    2.00    --   49.96  77.00  60.00  172
 36  \w     28.00 114.00   0.50    2.00    --   49.96  77.00-120.00  172
 37  \w     35.00 121.00   0.50    2.00    --   49.96  57.00 150.00  172
 38  \w     28.00 114.00   0.50    2.00    --   49.96  77.00 -60.00  172
 39  \w     35.00 121.00   0.50    2.00    --   49.96  57.00  60.00  172
 40  \w     28.00  77.00   0.50    2.00    --   49.96  77.00 150.00   98
 41  \w     28.00 114.00   0.50    2.00    --   49.96  77.00-180.00  172
;
_diffrn_measurement_device         'four-circle diffractometer'
_diffrn_measurement_device_type    'XtaLAB Synergy, Dualflex, Pilatus 300K'
_diffrn_measurement_method         '\w scans'
_diffrn_orient_matrix_type        
 'CrysAlisPro convention (1999,Acta A55,543-557)'
_diffrn_orient_matrix_UB_11        0.0297731000
_diffrn_orient_matrix_UB_12        -0.0829158000
_diffrn_orient_matrix_UB_13        0.0729173000
_diffrn_orient_matrix_UB_21        -0.1064070000
_diffrn_orient_matrix_UB_22        0.0044585000
_diffrn_orient_matrix_UB_23        0.0710801000
_diffrn_orient_matrix_UB_31        -0.0874233000
_diffrn_orient_matrix_UB_32        -0.0336062000
_diffrn_orient_matrix_UB_33        -0.1704852000
_diffrn_radiation_monochromator    mirror
_diffrn_radiation_probe            x-ray
_diffrn_radiation_type             'Cu K\a'
_diffrn_radiation_wavelength       1.54184
_diffrn_source                     'micro-focus sealed X-ray tube'
_diffrn_source_type                'PhotonJet (Cu) X-ray Source'
_reflns_Friedel_coverage           0.000
_reflns_Friedel_fraction_full      .
_reflns_Friedel_fraction_max       .
_reflns_number_gt                  3100
_reflns_number_total               3280
_reflns_special_details
;
 Reflections were merged by SHELXL according to the crystal
 class for the calculation of statistics and refinement.
 
 _reflns_Friedel_fraction is defined as the number of unique
 Friedel pairs measured divided by the number that would be
 possible theoretically, ignoring centric projections and
 systematic absences.
;
_reflns_threshold_expression       'I > 2\s(I)'
_computing_cell_refinement         'CrysAlisPro 1.171.42.60a (Rigaku OD, 2022)'
_computing_data_collection         'CrysAlisPro 1.171.42.60a (Rigaku OD, 2022)'
_computing_data_reduction          'CrysAlisPro 1.171.42.60a (Rigaku OD, 2022)'
_computing_molecular_graphics      'Olex2 1.5-ac5-023 (Dolomanov et al., 2009)'
_computing_publication_material    'Olex2 1.5-ac5-023 (Dolomanov et al., 2009)'
_computing_structure_refinement    'SHELXL 2018/3 (Sheldrick, 2015)'
_computing_structure_solution      'SHELXT  (Sheldrick, 2015)'
_refine_diff_density_max           0.313
_refine_diff_density_min           -0.180
_refine_diff_density_rms           0.041
_refine_ls_extinction_coef         .
_refine_ls_extinction_method       none
_refine_ls_goodness_of_fit_ref     1.048
_refine_ls_hydrogen_treatment      constr
_refine_ls_matrix_type             full
_refine_ls_number_parameters       191
_refine_ls_number_reflns           3280
_refine_ls_number_restraints       0
_refine_ls_R_factor_all            0.0256
_refine_ls_R_factor_gt             0.0241
_refine_ls_restrained_S_all        1.048
_refine_ls_shift/su_max            0.002
_refine_ls_shift/su_mean           0.000
_refine_ls_structure_factor_coef   Fsqd
_refine_ls_weighting_details      
 'w=1/[\s^2^(Fo^2^)+(0.0272P)^2^+0.7410P] where P=(Fo^2^+2Fc^2^)/3'
_refine_ls_weighting_scheme        calc
_refine_ls_wR_factor_gt            0.0610
_refine_ls_wR_factor_ref           0.0618
_refine_special_details            ?
_olex2_refinement_description
;
1. Fixed Uiso
 At 1.2 times of:
  All C(H) groups, All C(H,H) groups
 At 1.5 times of:
  All C(H,H,H) groups
2.a Secondary CH2 refined with riding coordinates:
 C19(H19A,H19B), C16(H16A,H16B), C14(H14A,H14B), C20(H20A,H20B), C17(H17A,
 H17B), C13(H13A,H13B)
2.b Aromatic/amide H refined with riding coordinates:
 C2(H2), C11(H11), C5(H5), C3(H3), C6(H6)
2.c Idealised Me refined as rotating group:
 C21(H21A,H21B,H21C)
;
_atom_sites_solution_hydrogens     geom
_atom_sites_solution_primary       dual
_atom_sites_solution_secondary     ?
loop_
  _atom_site_label
  _atom_site_type_symbol
  _atom_site_fract_x
  _atom_site_fract_y
  _atom_site_fract_z
  _atom_site_U_iso_or_equiv
  _atom_site_adp_type
  _atom_site_occupancy
  _atom_site_site_symmetry_order
  _atom_site_calc_flag
  _atom_site_refinement_flags_posn
  _atom_site_refinement_flags_adp
  _atom_site_refinement_flags_occupancy
  _atom_site_disorder_assembly
  _atom_site_disorder_group
 Cl7 Cl 1.35521(2) 0.63465(2) 0.57757(3) 0.01925(8) Uani 1 1 d . . . . .
 S10 S 0.61867(3) 0.72391(2) -0.04391(4) 0.01901(8) Uani 1 1 d . . . . .
 N12 N 0.52570(8) 0.61824(5) 0.12386(12) 0.01510(19) Uani 1 1 d . . . . .
 N15 N 0.31395(8) 0.55226(5) 0.16800(12) 0.01465(19) Uani 1 1 d . . . . .
 N8 N 0.73991(8) 0.63457(5) 0.20945(12) 0.01427(19) Uani 1 1 d . . . . .
 C7 C 0.82444(10) 0.67628(6) 0.15837(14) 0.0144(2) Uani 1 1 d . . . . .
 C9 C 0.62856(10) 0.65300(6) 0.11382(13) 0.0139(2) Uani 1 1 d . . . . .
 C2 C 1.16917(10) 0.69700(7) 0.31374(14) 0.0167(2) Uani 1 1 d . . . . .
 H2 H 1.230239 0.725195 0.285923 0.020 Uiso 1 1 calc R U . . .
 C4 C 0.95552(10) 0.66475(6) 0.25573(14) 0.0141(2) Uani 1 1 d . . . . .
 C1 C 1.20171(10) 0.64575(6) 0.45219(14) 0.0155(2) Uani 1 1 d . . . . .
 C19 C 0.20740(10) 0.50053(7) 0.12563(14) 0.0164(2) Uani 1 1 d . . . . .
 H19A H 0.202451 0.470658 0.020909 0.020 Uiso 1 1 calc R U . . .
 H19B H 0.132755 0.532929 0.097404 0.020 Uiso 1 1 calc R U . . .
 C11 C 0.77635(10) 0.72645(7) 0.02534(15) 0.0181(2) Uani 1 1 d . . . . .
 H11 H 0.823031 0.758479 -0.022857 0.022 Uiso 1 1 calc R U . . .
 C16 C 0.43031(10) 0.51020(6) 0.22266(14) 0.0158(2) Uani 1 1 d . . . . .
 H16A H 0.433716 0.475711 0.128317 0.019 Uiso 1 1 calc R U . . .
 H16B H 0.436143 0.477311 0.323634 0.019 Uiso 1 1 calc R U . . .
 C5 C 0.99166(10) 0.61239(7) 0.39331(15) 0.0167(2) Uani 1 1 d . . . . .
 H5 H 0.931379 0.582652 0.419542 0.020 Uiso 1 1 calc R U . . .
 C14 C 0.30471(10) 0.59921(7) 0.01668(14) 0.0176(2) Uani 1 1 d . . . . .
 H14A H 0.225292 0.626860 -0.022275 0.021 Uiso 1 1 calc R U . . .
 H14B H 0.307709 0.564827 -0.078039 0.021 Uiso 1 1 calc R U . . .
 C3 C 1.04668(10) 0.70653(7) 0.21665(14) 0.0161(2) Uani 1 1 d . . . . .
 H3 H 1.024025 0.741788 0.122404 0.019 Uiso 1 1 calc R U . . .
 C20 C 0.20754(10) 0.44346(7) 0.26636(15) 0.0176(2) Uani 1 1 d . . . . .
 H20A H 0.228691 0.471035 0.378017 0.021 Uiso 1 1 calc R U . . .
 H20B H 0.269865 0.402700 0.277229 0.021 Uiso 1 1 calc R U . . .
 C17 C 0.53751(10) 0.56651(7) 0.26962(14) 0.0164(2) Uani 1 1 d . . . . .
 H17A H 0.539083 0.597616 0.371313 0.020 Uiso 1 1 calc R U . . .
 H17B H 0.615184 0.537123 0.299470 0.020 Uiso 1 1 calc R U . . .
 C13 C 0.40806(10) 0.65796(7) 0.05695(15) 0.0176(2) Uani 1 1 d . . . . .
 H13A H 0.402992 0.686935 -0.048941 0.021 Uiso 1 1 calc R U . . .
 H13B H 0.400430 0.695739 0.143281 0.021 Uiso 1 1 calc R U . . .
 C6 C 1.11426(11) 0.60297(7) 0.49259(15) 0.0176(2) Uani 1 1 d . . . . .
 H6 H 1.137635 0.567686 0.586789 0.021 Uiso 1 1 calc R U . . .
 C21 C 0.08149(11) 0.40605(7) 0.22254(16) 0.0202(2) Uani 1 1 d . . . . .
 H21A H 0.056889 0.383845 0.106342 0.030 Uiso 1 1 calc R U . . .
 H21B H 0.021886 0.445519 0.227227 0.030 Uiso 1 1 calc R U . . .
 H21C H 0.084789 0.364781 0.305907 0.030 Uiso 1 1 calc R U . . .

loop_
  _atom_site_aniso_label
  _atom_site_aniso_U_11
  _atom_site_aniso_U_22
  _atom_site_aniso_U_33
  _atom_site_aniso_U_23
  _atom_site_aniso_U_13
  _atom_site_aniso_U_12
 Cl7 0.01390(13) 0.02039(14) 0.02048(14) 0.00081(10) 0.00194(10) 0.00070(10)
 S10 0.01498(14) 0.02066(15) 0.01933(14) 0.00731(11) 0.00317(11) -0.00007(10)
 N12 0.0126(4) 0.0156(4) 0.0166(4) 0.0034(4) 0.0042(4) 0.0008(4)
 N15 0.0120(4) 0.0152(4) 0.0158(4) 0.0017(4) 0.0035(3) 0.0006(3)
 N8 0.0143(5) 0.0144(4) 0.0143(4) -0.0009(3) 0.0051(4) -0.0002(3)
 C7 0.0160(5) 0.0137(5) 0.0145(5) -0.0029(4) 0.0067(4) -0.0012(4)
 C9 0.0167(5) 0.0121(5) 0.0128(5) -0.0014(4) 0.0049(4) 0.0000(4)
 C2 0.0160(5) 0.0157(5) 0.0196(5) -0.0011(4) 0.0078(4) -0.0015(4)
 C4 0.0153(5) 0.0137(5) 0.0138(5) -0.0028(4) 0.0055(4) 0.0002(4)
 C1 0.0130(5) 0.0157(5) 0.0164(5) -0.0035(4) 0.0031(4) 0.0011(4)
 C19 0.0143(5) 0.0184(5) 0.0155(5) -0.0004(4) 0.0038(4) -0.0017(4)
 C11 0.0153(5) 0.0203(6) 0.0185(5) 0.0024(4) 0.0055(4) -0.0018(4)
 C16 0.0141(5) 0.0145(5) 0.0185(5) 0.0018(4) 0.0052(4) 0.0017(4)
 C5 0.0166(5) 0.0164(5) 0.0183(5) -0.0001(4) 0.0075(4) -0.0017(4)
 C14 0.0145(5) 0.0196(6) 0.0167(5) 0.0037(4) 0.0025(4) 0.0001(4)
 C3 0.0174(5) 0.0149(5) 0.0162(5) 0.0010(4) 0.0061(4) 0.0003(4)
 C20 0.0162(5) 0.0176(5) 0.0184(5) 0.0004(4) 0.0054(4) -0.0001(4)
 C17 0.0138(5) 0.0177(5) 0.0164(5) 0.0037(4) 0.0037(4) 0.0008(4)
 C13 0.0137(5) 0.0170(5) 0.0207(6) 0.0050(4) 0.0040(4) 0.0020(4)
 C6 0.0196(6) 0.0168(5) 0.0157(5) 0.0020(4) 0.0052(4) 0.0007(4)
 C21 0.0190(6) 0.0217(6) 0.0211(6) -0.0001(5) 0.0085(5) -0.0033(5)

_geom_special_details
;
 All esds (except the esd in the dihedral angle between two l.s. planes)
 are estimated using the full covariance matrix.  The cell esds are taken
 into account individually in the estimation of esds in distances, angles
 and torsion angles; correlations between esds in cell parameters are only
 used when they are defined by crystal symmetry.  An approximate (isotropic)
 treatment of cell esds is used for estimating esds involving l.s. planes.
;
loop_
  _geom_bond_atom_site_label_1
  _geom_bond_atom_site_label_2
  _geom_bond_distance
  _geom_bond_site_symmetry_2
  _geom_bond_publ_flag
 Cl7 C1 1.7424(11) . ?
 S10 C9 1.7585(11) . ?
 S10 C11 1.7252(12) . ?
 N12 C9 1.3643(14) . ?
 N12 C17 1.4643(14) . ?
 N12 C13 1.4589(14) . ?
 N15 C19 1.4674(14) . ?
 N15 C16 1.4634(14) . ?
 N15 C14 1.4598(14) . ?
 N8 C7 1.3925(14) . ?
 N8 C9 1.3055(14) . ?
 C7 C4 1.4746(15) . ?
 C7 C11 1.3582(16) . ?
 C2 H2 0.9500 . ?
 C2 C1 1.3896(16) . ?
 C2 C3 1.3859(16) . ?
 C4 C5 1.3970(16) . ?
 C4 C3 1.4055(16) . ?
 C1 C6 1.3842(16) . ?
 C19 H19A 0.9900 . ?
 C19 H19B 0.9900 . ?
 C19 C20 1.5200(15) . ?
 C11 H11 0.9500 . ?
 C16 H16A 0.9900 . ?
 C16 H16B 0.9900 . ?
 C16 C17 1.5208(15) . ?
 C5 H5 0.9500 . ?
 C5 C6 1.3910(16) . ?
 C14 H14A 0.9900 . ?
 C14 H14B 0.9900 . ?
 C14 C13 1.5176(16) . ?
 C3 H3 0.9500 . ?
 C20 H20A 0.9900 . ?
 C20 H20B 0.9900 . ?
 C20 C21 1.5269(16) . ?
 C17 H17A 0.9900 . ?
 C17 H17B 0.9900 . ?
 C13 H13A 0.9900 . ?
 C13 H13B 0.9900 . ?
 C6 H6 0.9500 . ?
 C21 H21A 0.9800 . ?
 C21 H21B 0.9800 . ?
 C21 H21C 0.9800 . ?

loop_
  _geom_angle_atom_site_label_1
  _geom_angle_atom_site_label_2
  _geom_angle_atom_site_label_3
  _geom_angle
  _geom_angle_site_symmetry_1
  _geom_angle_site_symmetry_3
  _geom_angle_publ_flag
 C11 S10 C9 88.72(5) . . ?
 C9 N12 C17 118.46(9) . . ?
 C9 N12 C13 120.00(9) . . ?
 C13 N12 C17 114.17(9) . . ?
 C16 N15 C19 113.01(9) . . ?
 C14 N15 C19 108.70(8) . . ?
 C14 N15 C16 109.18(9) . . ?
 C9 N8 C7 110.41(9) . . ?
 N8 C7 C4 118.08(10) . . ?
 C11 C7 N8 115.65(10) . . ?
 C11 C7 C4 126.22(10) . . ?
 N12 C9 S10 120.70(8) . . ?
 N8 C9 S10 114.69(8) . . ?
 N8 C9 N12 124.50(10) . . ?
 C1 C2 H2 120.4 . . ?
 C3 C2 H2 120.4 . . ?
 C3 C2 C1 119.30(10) . . ?
 C5 C4 C7 119.94(10) . . ?
 C5 C4 C3 118.29(10) . . ?
 C3 C4 C7 121.76(10) . . ?
 C2 C1 Cl7 119.69(9) . . ?
 C6 C1 Cl7 119.11(9) . . ?
 C6 C1 C2 121.20(10) . . ?
 N15 C19 H19A 108.4 . . ?
 N15 C19 H19B 108.4 . . ?
 N15 C19 C20 115.32(9) . . ?
 H19A C19 H19B 107.5 . . ?
 C20 C19 H19A 108.4 . . ?
 C20 C19 H19B 108.4 . . ?
 S10 C11 H11 124.7 . . ?
 C7 C11 S10 110.53(9) . . ?
 C7 C11 H11 124.7 . . ?
 N15 C16 H16A 109.5 . . ?
 N15 C16 H16B 109.5 . . ?
 N15 C16 C17 110.82(9) . . ?
 H16A C16 H16B 108.1 . . ?
 C17 C16 H16A 109.5 . . ?
 C17 C16 H16B 109.5 . . ?
 C4 C5 H5 119.4 . . ?
 C6 C5 C4 121.24(10) . . ?
 C6 C5 H5 119.4 . . ?
 N15 C14 H14A 109.4 . . ?
 N15 C14 H14B 109.4 . . ?
 N15 C14 C13 110.99(9) . . ?
 H14A C14 H14B 108.0 . . ?
 C13 C14 H14A 109.4 . . ?
 C13 C14 H14B 109.4 . . ?
 C2 C3 C4 120.90(10) . . ?
 C2 C3 H3 119.5 . . ?
 C4 C3 H3 119.5 . . ?
 C19 C20 H20A 109.7 . . ?
 C19 C20 H20B 109.7 . . ?
 C19 C20 C21 109.83(9) . . ?
 H20A C20 H20B 108.2 . . ?
 C21 C20 H20A 109.7 . . ?
 C21 C20 H20B 109.7 . . ?
 N12 C17 C16 109.73(9) . . ?
 N12 C17 H17A 109.7 . . ?
 N12 C17 H17B 109.7 . . ?
 C16 C17 H17A 109.7 . . ?
 C16 C17 H17B 109.7 . . ?
 H17A C17 H17B 108.2 . . ?
 N12 C13 C14 109.97(9) . . ?
 N12 C13 H13A 109.7 . . ?
 N12 C13 H13B 109.7 . . ?
 C14 C13 H13A 109.7 . . ?
 C14 C13 H13B 109.7 . . ?
 H13A C13 H13B 108.2 . . ?
 C1 C6 C5 119.05(10) . . ?
 C1 C6 H6 120.5 . . ?
 C5 C6 H6 120.5 . . ?
 C20 C21 H21A 109.5 . . ?
 C20 C21 H21B 109.5 . . ?
 C20 C21 H21C 109.5 . . ?
 H21A C21 H21B 109.5 . . ?
 H21A C21 H21C 109.5 . . ?
 H21B C21 H21C 109.5 . . ?

loop_
  _geom_torsion_atom_site_label_1
  _geom_torsion_atom_site_label_2
  _geom_torsion_atom_site_label_3
  _geom_torsion_atom_site_label_4
  _geom_torsion
  _geom_torsion_site_symmetry_1
  _geom_torsion_site_symmetry_2
  _geom_torsion_site_symmetry_3
  _geom_torsion_site_symmetry_4
  _geom_torsion_publ_flag
 Cl7 C1 C6 C5 179.45(9) . . . . ?
 N15 C19 C20 C21 167.79(9) . . . . ?
 N15 C16 C17 N12 -55.98(12) . . . . ?
 N15 C14 C13 N12 55.89(12) . . . . ?
 N8 C7 C4 C5 0.85(15) . . . . ?
 N8 C7 C4 C3 -177.72(10) . . . . ?
 N8 C7 C11 S10 0.10(13) . . . . ?
 C7 N8 C9 S10 -0.93(12) . . . . ?
 C7 N8 C9 N12 175.21(10) . . . . ?
 C7 C4 C5 C6 -176.95(10) . . . . ?
 C7 C4 C3 C2 177.58(10) . . . . ?
 C9 S10 C11 C7 -0.50(9) . . . . ?
 C9 N12 C17 C16 -157.03(10) . . . . ?
 C9 N12 C13 C14 157.60(10) . . . . ?
 C9 N8 C7 C4 178.17(9) . . . . ?
 C9 N8 C7 C11 0.54(14) . . . . ?
 C2 C1 C6 C5 -0.69(17) . . . . ?
 C4 C7 C11 S10 -177.30(9) . . . . ?
 C4 C5 C6 C1 -0.84(17) . . . . ?
 C1 C2 C3 C4 -0.45(17) . . . . ?
 C19 N15 C16 C17 -178.44(9) . . . . ?
 C19 N15 C14 C13 175.96(9) . . . . ?
 C11 S10 C9 N12 -175.45(10) . . . . ?
 C11 S10 C9 N8 0.86(9) . . . . ?
 C11 C7 C4 C5 178.20(11) . . . . ?
 C11 C7 C4 C3 -0.37(18) . . . . ?
 C16 N15 C19 C20 54.54(13) . . . . ?
 C16 N15 C14 C13 -60.35(12) . . . . ?
 C5 C4 C3 C2 -1.02(16) . . . . ?
 C14 N15 C19 C20 175.92(9) . . . . ?
 C14 N15 C16 C17 60.46(11) . . . . ?
 C3 C2 C1 Cl7 -178.82(9) . . . . ?
 C3 C2 C1 C6 1.32(17) . . . . ?
 C3 C4 C5 C6 1.67(16) . . . . ?
 C17 N12 C9 S10 -172.87(8) . . . . ?
 C17 N12 C9 N8 11.20(16) . . . . ?
 C17 N12 C13 C14 -52.82(13) . . . . ?
 C13 N12 C9 S10 -24.57(14) . . . . ?
 C13 N12 C9 N8 159.50(11) . . . . ?
 C13 N12 C17 C16 52.90(12) . . . . ?

_shelx_res_file
;
TITL ads568_pure1_a.res in P2(1)/c
    ads568_pure1.res
    created by SHELXL-2018/3 at 15:40:32 on 13-Jul-2022
REM Old TITL ads568_pure1 in P2(1)/c
REM SHELXT solution in P2(1)/c: R1 0.082, Rweak 0.005, Alpha 0.019
REM <I/s> 0.790 for 118 systematic absences, Orientation as input
REM Formula found by SHELXT: C16 N3 S Cl
CELL 1.54184 11.6247 17.1959 8.2511 90 109.867 90
ZERR 4 0.0001 0.0001 0.0001 0 0.001 0
LATT 1
SYMM -X,0.5+Y,0.5-Z
SFAC C H Cl N S
UNIT 64 80 4 12 4

L.S. 10
PLAN  10
SIZE 0.028 0.054 0.089
TEMP -173.1(10)
CONF
BOND
list 4
MORE -1
BOND $H
fmap 2 53
acta
REM <olex2.extras>
REM <HklSrc "%.\\ads568_pure1.hkl">
REM </olex2.extras>

WGHT    0.027200    0.741000
FVAR       0.47765
CL7   3    1.355205    0.634648    0.577571    11.00000    0.01390    0.02039 =
         0.02048    0.00081    0.00194    0.00070
S10   5    0.618672    0.723915   -0.043909    11.00000    0.01498    0.02066 =
         0.01933    0.00731    0.00317   -0.00007
N12   4    0.525695    0.618236    0.123865    11.00000    0.01255    0.01558 =
         0.01659    0.00337    0.00420    0.00082
N15   4    0.313953    0.552256    0.167997    11.00000    0.01205    0.01516 =
         0.01579    0.00171    0.00352    0.00062
N8    4    0.739907    0.634572    0.209452    11.00000    0.01428    0.01440 =
         0.01433   -0.00089    0.00511   -0.00024
C7    1    0.824441    0.676276    0.158368    11.00000    0.01600    0.01374 =
         0.01450   -0.00295    0.00672   -0.00119
C9    1    0.628559    0.653001    0.113820    11.00000    0.01671    0.01215 =
         0.01281   -0.00137    0.00492   -0.00003
C2    1    1.169171    0.696996    0.313736    11.00000    0.01604    0.01569 =
         0.01957   -0.00112    0.00775   -0.00153
AFIX  43
H2    2    1.230239    0.725195    0.285923    11.00000   -1.20000
AFIX   0
C4    1    0.955523    0.664750    0.255733    11.00000    0.01535    0.01372 =
         0.01376   -0.00284    0.00548    0.00023
C1    1    1.201710    0.645750    0.452191    11.00000    0.01297    0.01568 =
         0.01640   -0.00345    0.00307    0.00106
C19   1    0.207396    0.500533    0.125631    11.00000    0.01433    0.01844 =
         0.01552   -0.00042    0.00376   -0.00166
AFIX  23
H19A  2    0.202451    0.470658    0.020909    11.00000   -1.20000
H19B  2    0.132755    0.532929    0.097404    11.00000   -1.20000
AFIX   0
C11   1    0.776352    0.726453    0.025336    11.00000    0.01525    0.02031 =
         0.01854    0.00236    0.00554   -0.00183
AFIX  43
H11   2    0.823031    0.758479   -0.022857    11.00000   -1.20000
AFIX   0
C16   1    0.430310    0.510195    0.222660    11.00000    0.01410    0.01451 =
         0.01848    0.00184    0.00516    0.00169
AFIX  23
H16A  2    0.433716    0.475711    0.128317    11.00000   -1.20000
H16B  2    0.436143    0.477311    0.323634    11.00000   -1.20000
AFIX   0
C5    1    0.991663    0.612387    0.393307    11.00000    0.01659    0.01639 =
         0.01832   -0.00015    0.00753   -0.00168
AFIX  43
H5    2    0.931379    0.582652    0.419542    11.00000   -1.20000
AFIX   0
C14   1    0.304713    0.599208    0.016685    11.00000    0.01446    0.01957 =
         0.01666    0.00368    0.00246    0.00007
AFIX  23
H14A  2    0.225292    0.626860   -0.022275    11.00000   -1.20000
H14B  2    0.307709    0.564827   -0.078039    11.00000   -1.20000
AFIX   0
C3    1    1.046680    0.706530    0.216653    11.00000    0.01741    0.01488 =
         0.01624    0.00102    0.00614    0.00032
AFIX  43
H3    2    1.024025    0.741788    0.122404    11.00000   -1.20000
AFIX   0
C20   1    0.207537    0.443459    0.266362    11.00000    0.01625    0.01765 =
         0.01844    0.00035    0.00538   -0.00008
AFIX  23
H20A  2    0.228691    0.471035    0.378017    11.00000   -1.20000
H20B  2    0.269865    0.402700    0.277229    11.00000   -1.20000
AFIX   0
C17   1    0.537513    0.566510    0.269620    11.00000    0.01384    0.01766 =
         0.01645    0.00372    0.00368    0.00081
AFIX  23
H17A  2    0.539083    0.597616    0.371313    11.00000   -1.20000
H17B  2    0.615184    0.537123    0.299470    11.00000   -1.20000
AFIX   0
C13   1    0.408056    0.657965    0.056952    11.00000    0.01372    0.01700 =
         0.02067    0.00497    0.00399    0.00197
AFIX  23
H13A  2    0.402992    0.686935   -0.048941    11.00000   -1.20000
H13B  2    0.400430    0.695739    0.143281    11.00000   -1.20000
AFIX   0
C6    1    1.114258    0.602972    0.492595    11.00000    0.01956    0.01684 =
         0.01569    0.00197    0.00518    0.00071
AFIX  43
H6    2    1.137635    0.567686    0.586789    11.00000   -1.20000
AFIX   0
C21   1    0.081488    0.406051    0.222535    11.00000    0.01899    0.02175 =
         0.02115   -0.00013    0.00845   -0.00329
AFIX 137
H21A  2    0.056889    0.383845    0.106342    11.00000   -1.50000
H21B  2    0.021886    0.445519    0.227227    11.00000   -1.50000
H21C  2    0.084789    0.364781    0.305907    11.00000   -1.50000
AFIX   0
HKLF 4


REM  ads568_pure1_a.res in P2(1)/c
REM wR2 = 0.0618, GooF = S = 1.048, Restrained GooF = 1.048 for all data
REM R1 = 0.0241 for 3100 Fo > 4sig(Fo) and 0.0256 for all 3280 data
REM 191 parameters refined using 0 restraints

END

WGHT      0.0272      0.7410

REM Highest difference peak  0.313,  deepest hole -0.180,  1-sigma level  0.041
Q1    1   0.4791  0.5412  0.2442  11.00000  0.05    0.31
Q2    1   0.8839  0.6752  0.2081  11.00000  0.05    0.28
Q3    1   0.3593  0.6255  0.0403  11.00000  0.05    0.28
Q4    1   0.6193  0.6790  0.0454  11.00000  0.05    0.27
Q5    1   0.9999  0.6806  0.2257  11.00000  0.05    0.26
Q6    1   1.1574  0.6383  0.4929  11.00000  0.05    0.25
Q7    1   0.2086  0.4750  0.1975  11.00000  0.05    0.25
Q8    1   0.1449  0.4246  0.2463  11.00000  0.05    0.24
Q9    1   0.5783  0.6381  0.1203  11.00000  0.05    0.23
Q10   1   0.7852  0.6567  0.1847  11.00000  0.05    0.23
;
_shelx_res_checksum                14003
_shelx_hkl_file
;
   0   0  -1    0.24    0.42
   0   0   1    0.25    0.32
   0   0   1   -0.30    0.28
   0   0  -2   27.00    1.34
   0   0   2   25.48    1.13
   0   0   3    0.62    0.68
   0   0   3   -0.73    0.72
   0   0   3    0.34    0.45
   0   0   3    0.81    0.94
   0   0   4  274.63    7.86
   0   0  -4  289.95    7.68
   0   0  -4  276.18    7.74
   0   0  -4  275.58    8.15
   0   0  -4  285.93    7.75
   0   0  -4  281.52    7.59
   0   0  -4  290.25    7.77
   0   0   4  271.16    7.67
   0   0  -5    0.54    0.65
   0   0  -5    0.52    0.65
   0   0   5    0.36    1.11
   0   0   5    0.36    0.79
   0   0  -5   -0.40    1.15
   0   0  -5    0.13    0.87
   0   0  -5   -0.06    0.87
   0   0  -5    0.29    0.81
   0   0  -5    0.20    0.94
   0   0  -5    0.25    0.68
   0   0  -5    0.07    0.93
   0   0  -6  236.76    8.12
   0   0  -6  247.51    7.99
   0   0  -6  237.78    8.32
   0   0   6  238.84    8.81
   0   0   6  247.67    9.28
   0   0  -6  244.88    8.19
   0   0  -6  251.96    8.46
   0   0  -6  248.87    8.48
   0   0  -6  243.63    8.25
   0   0  -6  250.14    8.36
   0   0  -6  258.77    8.34
   0   0  -6  228.44    8.24
   0   0   7    0.44    1.67
   0   0  -7    1.12    1.21
   0   0  -7   -0.25    1.07
   0   0  -7    1.18    1.21
   0   0  -7    0.09    1.18
   0   0  -7   -0.69    1.20
   0   0  -7    1.25    1.28
   0   0  -8    8.12    1.35
   0   0  -8    6.97    1.30
   0   0  -8   11.41    1.38
   0   0  -9    0.98    0.83
   0   0  -9    0.39    0.82
   0   1  -1  150.84    4.57
   0   1  -1  149.52    4.73
   0  -1  -1  144.55    4.78
   0  -1  -1  148.64    4.63
   0  -1  -1  149.65    4.63
   0  -1   1  150.56    4.70
   0  -1  -1  150.19    4.63
   0   1  -1  148.20    4.58
   0  -1   1  145.14    4.71
   0  -1   1  144.52    4.66
   0   1  -2  656.68   19.86
   0   1  -2  652.24   19.91
   0  -1  -2  641.75   19.71
   0  -1   2  674.27   19.84
   0  -1  -2  661.74   19.81
   0  -1  -2  661.59   19.74
   0   1  -2  620.07   19.67
   0  -1   2  648.76   19.85
   0  -1   2  658.20   19.97
   0  -1   2  624.36   19.74
   0  -1  -3  414.52   12.71
   0   1  -3  411.47   13.07
   0  -1  -3  415.95   12.72
   0  -1   3  417.32   12.89
   0   1   3  409.04   12.66
   0   1  -3  405.01   12.90
   0  -1  -3  419.14   12.96
   0  -1  -3  413.80   12.79
   0  -1   3  423.01   13.17
   0  -1   3  425.19   12.74
   0   1   3  394.76   12.56
   0  -1   4   44.44    2.00
   0  -1   4   43.28    2.32
   0   1   4   39.18    1.85
   0  -1   4   40.06    1.61
   0   1   4   45.50    2.17
   0   1  -4   44.29    1.94
   0  -1  -4   45.03    1.85
   0  -1  -4   46.38    1.80
   0  -1  -4   42.06    1.93
   0   1  -4   42.25    1.95
   0   1  -4   39.46    2.22
   0   1   4   34.06    1.56
   0  -1  -4   42.90    1.66
   0  -1   4   39.19    1.94
   0   1  -4   42.80    1.91
   0  -1  -4   43.55    1.80
   0  -1  -4   40.38    1.69
   0   1  -5   89.86    3.51
   0  -1   5   82.63    3.39
   0  -1  -5   83.12    3.23
   0   1  -5   89.09    3.42
   0   1   5   87.24    3.82
   0  -1   5   88.51    3.53
   0   1   5   84.46    3.40
   0  -1   5   96.92    4.07
   0   1  -5   96.05    3.71
   0   1  -5   92.98    3.50
   0   1  -5   92.60    3.43
   0  -1  -5   93.15    3.42
   0  -1  -5   89.69    3.47
   0  -1  -5   96.39    3.65
   0  -1  -5   93.35    3.35
   0  -1  -5   90.95    3.51
   0   1  -5   86.06    3.53
   0   1  -5   95.80    3.40
   0  -1  -5   90.24    3.22
   0   1  -5   96.23    3.56
   0  -1  -5   95.55    3.53
   0   1  -6  110.57    4.57
   0   1  -6  120.13    4.30
   0  -1  -6  110.78    4.50
   0   1  -6  110.69    4.38
   0  -1  -6  109.03    4.24
   0   1   6  112.67    4.84
   0  -1   6  118.71    5.14
   0  -1   6  121.84    5.50
   0   1   6  119.91    5.45
   0   1  -6  121.49    4.45
   0  -1  -6  114.05    4.40
   0  -1  -6  133.60    4.73
   0   1  -6  132.43    4.58
   0  -1  -6  119.25    4.75
   0  -1  -6  125.52    4.57
   0   1  -6  116.26    4.43
   0  -1  -6  118.63    4.53
   0  -1  -6  123.38    4.51
   0  -1  -6  116.14    4.55
   0   1  -6  114.52    4.44
   0  -1  -6  116.97    4.47
   0   1  -6  126.92    4.61
   0   1  -7   84.65    3.29
   0  -1   7   90.75    4.72
   0   1   7   91.92    4.69
   0  -1  -7   90.39    3.58
   0   1  -7   89.56    3.61
   0   1  -7   83.63    3.75
   0  -1  -7   89.79    3.68
   0  -1  -7   86.79    3.64
   0   1  -7   83.97    3.66
   0  -1  -7   85.77    3.65
   0  -1  -7   87.04    3.68
   0   1  -7   91.68    3.72
   0  -1  -7   83.46    3.66
   0   1  -7   84.08    3.53
   0  -1  -8  109.75    3.99
   0   1  -8   97.98    3.93
   0   1  -8  102.73    4.06
   0  -1  -8   98.45    4.04
   0   1  -8  104.31    4.03
   0  -1  -8  108.05    4.05
   0  -1  -8  106.69    4.07
   0   1  -8  100.77    4.08
   0   1  -9    2.54    0.79
   0   1  -9    3.68    0.89
   0  -1  -9    2.76    0.82
   0   1  -9    3.24    0.86
   0  -1  -9    1.83    0.82
   0   2   0  253.92    7.90
   0  -2   0  267.61    7.97
   0   2   0  253.12    7.87
   0  -2   0  254.97    7.92
   0   2  -1 2148.94   64.89
   0  -2   1 2193.38   65.12
   0  -2  -1 2115.67   65.10
   0  -2  -1 2159.13   65.01
   0   2  -1 2201.65   65.11
   0  -2  -1 2040.05   65.01
   0  -2   1 2160.10   65.08
   0   2  -1 2171.26   64.95
   0  -2   1 2186.15   65.10
   0  -2  -2 1448.73   42.95
   0  -2  -2 1418.90   42.90
   0  -2  -2 1410.08   42.92
   0   2  -2 1454.80   43.10
   0   2  -2 1405.06   43.13
   0  -2   2 1480.05   43.10
   0   2   2 1365.47   42.79
   0  -2   2 1409.34   43.01
   0  -2   2 1426.36   43.07
   0  -2   2 1424.34   43.20
   0   2   3   52.74    1.79
   0  -2   3   51.70    2.08
   0  -2   3   51.56    2.51
   0   2  -3   51.79    2.32
   0  -2  -3   53.91    1.97
   0   2   3   51.02    1.79
   0  -2  -3   52.64    2.16
   0   2  -3   54.46    2.41
   0  -2  -3   55.01    2.03
   0  -2  -3   51.67    1.81
   0   2  -3   53.62    2.11
   0   2  -3   55.16    2.11
   0  -2  -3   51.81    2.05
   0  -2   4   71.75    2.75
   0  -2   4   71.90    3.06
   0   2   4   78.52    3.14
   0   2   4   76.64    2.91
   0  -2   4   75.90    3.35
   0  -2  -4   76.78    2.91
   0   2  -4   80.24    2.93
   0  -2  -4   77.80    2.70
   0   2  -4   71.32    2.92
   0  -2  -4   71.66    2.83
   0  -2  -4   77.10    2.76
   0  -2   4   81.35    3.15
   0  -2  -4   74.34    2.62
   0  -2  -4   73.24    2.51
   0  -2   5  156.41    5.85
   0  -2  -5  157.23    5.94
   0   2  -5  164.64    5.89
   0   2  -5  171.28    5.78
   0   2   5  156.38    5.96
   0   2   5  173.55    6.45
   0  -2   5  166.55    5.87
   0   2   5  154.62    5.57
   0   2  -5  168.04    5.69
   0   2  -5  174.94    5.92
   0  -2  -5  169.69    5.65
   0   2  -5  169.08    5.66
   0  -2  -5  167.53    5.74
   0   2  -5  154.23    5.74
   0  -2  -5  161.27    5.47
   0  -2  -5  160.04    5.63
   0   2  -5  145.55    5.67
   0   2  -5  173.52    5.67
   0   2  -5  170.57    5.79
   0  -2  -5  169.95    5.71
   0  -2  -5  170.00    5.69
   0  -2  -6    1.04    0.80
   0   2  -6    1.44    1.30
   0   2  -6    1.09    0.71
   0   2  -6    1.04    0.91
   0   2  -6    1.68    0.84
   0   2   6    2.55    1.63
   0   2   6    1.07    1.02
   0  -2   6    1.53    1.37
   0  -2   6    2.37    1.63
   0   2  -6    1.17    1.12
   0  -2  -6    0.74    1.11
   0  -2  -6    1.47    1.09
   0   2  -6    1.43    1.08
   0  -2  -6    3.24    1.63
   0  -2  -6    1.72    1.26
   0   2  -6    1.15    1.07
   0  -2  -6    1.19    1.41
   0  -2  -6    2.46    1.21
   0  -2  -6    2.81    1.18
   0   2  -6    1.02    1.18
   0   2  -7    7.54    1.08
   0   2   7    5.35    1.81
   0  -2   7    9.88    2.12
   0  -2   7    7.95    1.67
   0   2  -7    7.60    1.39
   0   2  -7    7.46    1.33
   0  -2  -7    6.01    1.23
   0  -2  -7    6.49    1.27
   0  -2  -7    4.48    1.29
   0  -2  -7    7.23    1.34
   0   2  -7    7.80    1.47
   0  -2  -7    5.30    1.46
   0  -2  -7    5.58    1.51
   0  -2  -8  146.58    5.17
   0   2  -8  145.23    5.19
   0  -2  -8  147.32    5.25
   0  -2  -8  145.55    5.28
   0   2  -8  146.71    5.30
   0   2  -8  142.87    5.26
   0   2  -8  142.51    5.32
   0  -2  -8  142.10    5.23
   0   2  -9  102.08    3.59
   0  -2  -9  101.17    3.66
   0   2  -9  105.08    3.71
   0  -2  -9  105.76    3.64
   0   2  -9   97.89    3.63
   0  -3   0    0.35    0.44
   0  -3   0    0.72    0.81
   0   3   0   -0.38    0.59
   0  -3   0   -0.13    0.65
   0   3   0    0.12    0.54
   0   3  -1    0.47    0.39
   0   3  -1    0.93    0.72
   0  -3   1    0.60    0.78
   0  -3   1    0.44    0.76
   0  -3  -1    0.92    0.75
   0  -3  -1   -0.09    0.81
   0  -3   1    1.79    0.94
   0   3  -1    0.36    0.76
   0  -3   2  748.63   22.73
   0   3  -2  737.52   22.31
   0  -3   2  728.81   22.67
   0  -3   2  750.24   22.84
   0  -3  -2  744.26   22.49
   0  -3  -2  712.79   22.76
   0  -3  -2  712.76   22.51
   0  -3   2  736.91   22.78
   0   3  -2  764.73   22.76
   0  -3   3    1.64    1.07
   0   3  -3    1.90    0.44
   0  -3   3    2.38    0.84
   0  -3   3    1.85    0.88
   0   3  -3    2.31    0.88
   0   3  -3    2.08    0.92
   0  -3  -3    0.94    0.80
   0  -3  -3    1.85    0.66
   0   3  -3    1.96    0.89
   0   3   3    1.75    0.31
   0   3   4  167.05    5.73
   0  -3   4  180.31    6.21
   0  -3   4  176.16    5.87
   0  -3   4  162.90    5.60
   0  -3   4  156.07    5.92
   0  -3  -4  167.41    5.68
   0  -3  -4  154.01    5.29
   0   3  -4  170.52    5.60
   0   3  -4  160.81    5.59
   0  -3  -4  165.94    5.55
   0   3  -5   97.08    3.94
   0   3  -5   97.83    3.89
   0  -3  -5   99.03    3.87
   0  -3  -5   96.87    3.51
   0   3  -5  103.30    3.95
   0  -3  -5   94.99    3.94
   0  -3   5   95.67    4.13
   0   3  -5  102.54    4.12
   0   3   5   98.30    3.98
   0  -3   5  109.29    4.11
   0   3  -5   98.46    3.80
   0  -3  -5  105.07    3.75
   0   3  -5   99.02    3.80
   0  -3  -5  104.96    3.92
   0  -3  -5  107.53    3.95
   0  -3  -5  100.46    4.09
   0   3  -5  100.41    3.89
   0  -3  -5  103.58    3.81
   0  -3  -5  102.93    3.77
   0  -3  -5  103.24    3.78
   0   3  -6   77.38    3.17
   0  -3  -6   73.47    3.27
   0   3  -6   66.82    3.25
   0   3  -6   68.76    3.28
   0  -3   6   74.45    3.96
   0  -3   6   71.68    4.04
   0   3  -6   77.82    3.21
   0  -3  -6   76.90    3.14
   0   3  -6   75.60    3.25
   0  -3  -6   75.71    3.32
   0  -3  -6   80.04    3.43
   0  -3  -6   79.05    3.58
   0  -3  -6   73.51    3.24
   0  -3  -6   77.41    3.22
   0   3  -6   75.47    3.33
   0  -3  -6   76.16    3.19
   0  -3  -6   77.48    3.46
   0   3  -7   22.87    1.58
   0  -3  -7   25.22    1.79
   0  -3   7   21.06    2.22
   0   3   7   23.41    2.31
   0  -3   7   19.09    2.45
   0   3  -7   22.27    1.77
   0  -3  -7   25.22    1.72
   0  -3  -7   25.87    2.01
   0   3  -7   27.22    1.87
   0  -3  -7   21.07    1.75
   0   3  -7   22.46    1.87
   0  -3  -7   20.94    1.73
   0  -3  -7   26.23    2.12
   0  -3  -8   35.00    1.95
   0   3  -8   33.87    1.93
   0  -3  -8   36.93    2.00
   0   3  -8   35.21    2.09
   0   3  -8   36.75    2.01
   0  -3  -8   39.97    2.04
   0   3  -8   32.03    1.93
   0  -3  -8   37.61    2.11
   0   3  -9    0.90    0.79
   0   3  -9    1.03    0.72
   0   3  -9    2.14    0.79
   0  -3  -9    1.15    0.79
   0   4   0 2434.36   73.77
   0  -4   0 2420.62   73.61
   0  -4   0 2483.49   73.91
   0   4   0 2427.52   73.72
   0  -4   0 2442.26   73.81
   0  -4   1  788.19   23.96
   0   4  -1  794.72   23.89
   0  -4  -1  756.62   23.85
   0  -4  -1  767.93   23.74
   0  -4   1  793.84   23.91
   0  -4   1  773.51   23.91
   0   4  -1  789.12   23.79
   0  -4  -1  753.45   23.85
   0   4   1  774.98   23.76
   0   4  -2  115.81    3.67
   0   4  -2  124.62    4.18
   0  -4   2  124.81    4.25
   0  -4   2  116.78    4.28
   0  -4   2  124.64    4.20
   0  -4  -2  115.28    4.21
   0   4   2  117.26    3.72
   0   4  -2  114.79    4.26
   0  -4   2  121.74    4.38
   0  -4   3  447.34   13.98
   0   4  -3  460.02   13.22
   0  -4   3  438.67   13.79
   0  -4  -3  442.60   13.40
   0   4  -3  416.24   13.45
   0   4  -3  439.98   13.48
   0  -4   3  451.65   13.95
   0   4   3  397.18   13.07
   0   4  -3  480.29   13.87
   0  -4  -3  448.35   13.43
   0  -4   4  127.15    5.01
   0  -4   4  117.43    4.61
   0   4   4  122.76    4.40
   0  -4   4  121.16    4.49
   0  -4  -4  120.91    4.35
   0  -4   4  134.78    4.96
   0   4  -4  130.53    4.78
   0   4  -4  114.89    4.35
   0   4  -4  119.14    4.39
   0  -4  -4  122.06    4.32
   0  -4  -4  120.00    4.17
   0   4  -5    3.86    1.05
   0  -4  -5    6.79    1.06
   0  -4  -5    5.13    1.21
   0   4  -5    0.90    1.13
   0   4  -5    3.24    1.05
   0  -4  -5    6.97    1.11
   0   4  -5    3.79    1.23
   0  -4   5    4.22    1.34
   0   4   5    5.17    0.92
   0   4   5    5.86    1.32
   0  -4   5    3.98    1.59
   0  -4  -5    5.55    1.17
   0  -4  -5    5.10    1.05
   0   4  -5    4.88    1.03
   0   4  -5    1.64    1.00
   0  -4  -5    4.20    1.33
   0  -4  -5    5.03    1.48
   0  -4  -5    4.54    1.09
   0   4  -5    2.81    1.06
   0  -4  -5    3.98    0.93
   0  -4  -6  205.08    7.56
   0  -4  -6  217.16    7.41
   0   4  -6  213.35    7.62
   0   4  -6  215.73    7.87
   0  -4   6  237.78    8.80
   0   4   6  231.38    8.36
   0  -4   6  215.15    8.52
   0   4  -6  223.65    7.56
   0  -4  -6  218.95    7.54
   0   4  -6  212.94    7.50
   0  -4  -6  215.82    7.44
   0  -4  -6  223.20    7.69
   0  -4  -6  216.87    7.52
   0  -4  -6  217.18    7.79
   0  -4  -6  224.35    7.51
   0  -4  -6  221.89    7.52
   0  -4  -6  222.07    7.46
   0   4  -6  220.44    7.66
   0  -4  -7   27.62    1.79
   0   4  -7   28.24    1.80
   0  -4   7   28.57    2.59
   0   4   7   31.52    2.54
   0  -4   7   28.27    2.74
   0   4  -7   26.28    1.89
   0  -4  -7   26.99    1.83
   0   4  -7   29.94    2.09
   0  -4  -7   31.42    1.88
   0  -4  -7   26.49    1.86
   0  -4  -7   30.41    2.03
   0   4  -7   27.84    1.91
   0  -4  -7   30.11    2.18
   0  -4  -7   31.27    2.18
   0  -4  -7   29.05    2.28
   0  -4  -8    1.17    1.02
   0  -4  -8    0.77    0.96
   0   4  -8    0.23    1.02
   0   4  -8    0.98    1.07
   0   4  -8    1.79    1.18
   0  -4  -8   -0.07    1.07
   0   4  -8    1.37    1.12
   0   4  -9    0.37    0.72
   0   4  -9    0.55    0.70
   0  -4  -9    1.15    0.63
   0   4  -9   -0.13    0.74
   0  -4  -9    1.23    0.75
   0  -5   0    0.76    1.01
   0  -5   0    0.09    0.88
   0   5   0    0.49    0.73
   0  -5   0    0.12    1.13
   0   5   0    0.54    0.81
   0   5   0   -0.16    0.83
   0   5   1 1907.18   58.20
   0  -5  -1 1885.33   58.35
   0   5  -1 1913.12   58.24
   0  -5   1 1958.53   58.40
   0  -5   1 1949.76   58.41
   0  -5  -1 1877.02   58.36
   0   5  -1 1915.24   58.37
   0  -5   1 1938.80   58.51
   0   5   1 1883.34   58.29
   0   5  -1 1953.46   58.27
   0  -5   2  905.37   26.84
   0   5  -2  871.97   26.45
   0  -5   2  873.23   26.86
   0  -5   2  899.11   26.92
   0   5   2  836.97   26.44
   0   5   2  858.38   26.68
   0   5  -2  876.31   26.75
   0   5  -2  874.74   26.24
   0  -5  -2  755.13   26.64
   0  -5  -2  877.44   26.41
   0  -5   2  888.75   26.97
   0   5  -2  897.14   26.88
   0  -5   3  115.55    4.54
   0  -5   3  111.50    4.33
   0   5   3  112.76    4.06
   0   5  -3  114.78    3.72
   0  -5  -3  106.93    3.79
   0  -5  -3  113.60    3.92
   0  -5  -3  116.59    3.79
   0   5  -3  106.52    3.99
   0  -5  -3  114.41    3.87
   0   5  -3  121.28    4.44
   0  -5   3  117.19    4.59
   0  -5   4  419.35   13.25
   0   5   4  415.53   13.24
   0  -5   4  420.85   13.69
   0   5  -4  405.30   13.41
   0  -5  -4  386.34   12.85
   0  -5   4  399.23   13.55
   0  -5  -4  403.57   12.90
   0  -5  -4  418.04   12.74
   0   5  -4  399.80   12.98
   0   5  -5   32.40    1.96
   0  -5  -5   31.72    1.71
   0  -5  -5   31.22    1.90
   0   5  -5   37.73    1.99
   0  -5   5   34.63    2.48
   0  -5  -5   31.03    1.77
   0  -5   5   34.11    2.44
   0  -5   5   33.60    1.93
   0  -5   5   33.26    2.57
   0   5   5   32.69    2.19
   0  -5  -5   32.17    1.82
   0  -5  -5   33.74    1.80
   0  -5  -5   31.22    2.01
   0  -5  -5   34.48    2.10
   0   5  -5   34.49    1.94
   0  -5  -5   35.25    1.80
   0  -5  -5   32.52    2.14
   0  -5  -5   32.23    1.74
   0  -5  -5   35.78    1.91
   0  -5  -6   48.18    2.49
   0   5  -6   48.08    2.45
   0  -5  -6   40.73    2.17
   0   5  -6   37.81    2.58
   0   5  -6   42.91    2.36
   0  -5   6   48.59    3.20
   0   5   6   48.92    2.89
   0   5  -6   47.21    2.38
   0  -5  -6   47.04    2.39
   0  -5  -6   49.31    2.28
   0   5  -6   48.23    2.42
   0  -5  -6   50.08    2.66
   0  -5  -6   43.21    2.39
   0  -5  -6   46.43    2.79
   0  -5  -6   45.91    2.23
   0   5  -6   48.42    2.52
   0  -5  -6   45.31    2.35
   0  -5  -6   43.54    2.70
   0   5  -7   48.78    2.43
   0  -5  -7   41.82    2.21
   0  -5   7   39.92    3.21
   0   5   7   48.21    2.98
   0  -5   7   45.13    3.31
   0   5  -7   48.00    2.46
   0  -5  -7   50.22    2.35
   0   5  -7   45.72    2.52
   0   5  -7   50.17    2.46
   0  -5  -7   47.74    2.39
   0  -5  -7   50.25    2.49
   0  -5  -7   45.83    2.62
   0  -5  -7   48.98    2.74
   0   5  -8   25.55    1.58
   0  -5  -8   21.18    1.54
   0   5  -8   23.15    1.54
   0  -5  -8   17.79    1.41
   0   5  -8   20.46    1.61
   0   5  -8   24.26    1.65
   0  -5  -8   20.52    1.72
   0   5  -9    5.59    0.78
   0   5  -9    4.17    0.75
   0  -5  -9    5.72    0.79
   0   5  -9    5.04    0.82
   0   6   0   20.29    1.34
   0  -6   0   21.26    1.06
   0  -6   0   22.64    1.76
   0  -6   0   22.41    1.44
   0   6   0   19.01    1.27
   0  -6   0   22.22    1.59
   0   6   1   84.85    3.17
   0   6  -1   85.44    3.13
   0   6   1   81.47    2.95
   0   6  -1   83.71    3.29
   0  -6  -1   80.52    3.35
   0  -6   1   88.41    3.52
   0  -6  -1   79.41    2.95
   0  -6   1   83.33    3.36
   0   6   1   82.69    3.07
   0   6  -1   85.51    3.11
   0  -6  -1   83.23    3.31
   0  -6   1   85.88    3.33
   0  -6   2  214.66    7.27
   0  -6  -2  207.27    6.88
   0  -6  -2  212.99    6.53
   0   6  -2  209.86    7.11
   0   6   2  196.78    6.46
   0   6  -2  208.02    6.62
   0   6   2  204.36    6.87
   0  -6   2  225.51    7.17
   0  -6   2  202.06    7.06
   0   6  -2  204.92    6.37
   0   6  -2  212.59    6.95
   0  -6  -2  192.08    6.54
   0  -6  -2  204.11    6.57
   0   6  -2  200.04    6.67
   0   6  -3  180.61    5.68
   0   6   3  166.86    5.87
   0  -6   3  186.39    6.59
   0  -6  -3  171.63    5.74
   0  -6  -3  177.74    5.76
   0  -6   3  185.26    6.64
   0   6  -3  190.03    6.49
   0  -6  -3  173.26    5.85
   0   6  -3  172.24    5.95
   0   6  -4  360.40   12.02
   0  -6  -4  353.55   11.21
   0  -6   4  365.74   12.24
   0  -6   4  353.50   11.78
   0   6   4  341.53   11.51
   0  -6  -4  349.94   11.39
   0  -6  -4  367.93   11.12
   0  -6  -4  350.55   11.33
   0   6  -4  329.86   11.41
   0  -6  -5   37.59    2.07
   0   6  -5   37.23    2.12
   0   6  -5   36.27    2.18
   0  -6  -5   34.16    1.78
   0  -6   5   39.13    2.89
   0  -6   5   34.73    2.13
   0   6   5   39.00    2.24
   0  -6   5   38.03    2.64
   0  -6   5   38.13    2.75
   0  -6  -5   36.14    1.94
   0  -6  -5   36.08    1.91
   0  -6  -5   37.88    2.12
   0  -6  -5   37.22    2.23
   0   6  -5   36.19    1.85
   0  -6  -5   36.08    1.79
   0  -6  -5   36.43    1.86
   0  -6  -5   39.18    2.39
   0  -6  -5   34.73    1.98
   0  -6  -6   65.89    3.01
   0   6  -6   61.82    3.01
   0  -6  -6   61.52    2.66
   0   6  -6   61.62    3.35
   0   6  -6   59.66    2.99
   0  -6   6   70.22    3.86
   0   6   6   69.74    3.37
   0   6  -6   61.83    2.89
   0  -6  -6   65.66    2.83
   0  -6  -6   64.22    2.81
   0  -6  -6   62.22    3.27
   0  -6  -6   66.82    3.17
   0  -6  -6   61.45    2.91
   0  -6  -6   62.06    2.88
   0   6  -6   60.91    2.98
   0  -6  -6   58.10    2.71
   0  -6  -6   62.75    2.67
   0  -6  -6   64.10    3.21
   0   6  -7    9.25    1.16
   0   6   7    8.61    1.66
   0  -6   7   11.93    2.16
   0  -6   7    8.86    1.95
   0   6  -7   12.13    1.47
   0   6  -7   10.68    1.37
   0  -6  -7    7.41    1.22
   0   6  -7   12.29    1.44
   0  -6  -7    9.91    1.38
   0  -6  -7    7.12    1.62
   0  -6  -7   10.90    1.66
   0  -6  -7   11.17    1.75
   0   6  -8   14.08    1.30
   0  -6  -8   13.27    1.31
   0   6  -8   14.62    1.35
   0  -6  -8   13.71    1.45
   0   6  -8   13.07    1.31
   0   6  -8   13.13    1.23
   0  -6  -8   12.38    1.51
   0   6  -9  161.64    5.16
   0   6  -9  155.90    5.19
   0   7   0    0.56    0.93
   0  -7   0    2.48    1.43
   0  -7   0    0.15    0.57
   0  -7   0   -1.02    0.94
   0   7   0   -0.26    0.86
   0  -7   0    0.42    1.16
   0   7   0   -0.43    0.94
   0  -7   0    0.26    0.69
   0  -7  -1  786.23   25.92
   0   7   1  827.93   25.54
   0   7  -1  857.55   25.87
   0  -7   1  843.12   26.09
   0  -7  -1  795.99   25.44
   0   7   1  855.73   25.64
   0  -7   1  846.04   25.34
   0  -7   1  886.34   26.01
   0   7  -1  840.34   25.67
   0  -7   1  843.50   25.93
   0  -7   1  767.85   25.41
   0   7   1  853.32   25.77
   0   7  -1  838.53   25.73
   0  -7  -1  839.73   25.41
   0  -7  -1  838.20   25.37
   0  -7   2  112.96    4.50
   0  -7  -2  101.42    3.88
   0   7  -2  109.07    4.23
   0  -7  -2  116.46    4.12
   0  -7   2  117.99    4.38
   0   7  -2  117.04    3.78
   0   7   2  118.76    4.02
   0  -7   2  116.02    4.29
   0  -7  -2  116.03    3.66
   0   7  -2  118.58    4.10
   0   7   2  120.72    4.15
   0   7  -2  111.31    3.47
   0  -7  -2  104.25    3.66
   0  -7  -2  116.92    3.68
   0   7  -2  103.42    3.78
   0  -7   3  780.58   24.33
   0   7  -3  791.27   24.06
   0  -7  -3  774.87   23.23
   0   7  -3  751.50   23.23
   0  -7   3  766.77   24.17
   0   7   3  778.59   23.77
   0   7   3  736.24   23.30
   0  -7   3  720.96   23.94
   0  -7  -3  751.35   23.27
   0   7  -3  792.95   23.87
   0   7  -3  726.20   23.45
   0  -7  -3  750.78   23.35
   0   7  -4   13.01    1.40
   0  -7  -4   13.20    1.27
   0  -7  -4   16.28    1.07
   0   7  -4   17.42    1.45
   0  -7  -4   15.62    1.03
   0   7  -4   14.19    1.78
   0   7   4   13.84    1.50
   0  -7   4   15.41    1.66
   0   7   4   14.30    1.24
   0  -7   4   14.75    1.84
   0  -7  -4   15.70    1.26
   0  -7  -4   16.11    1.75
   0  -7  -4   18.81    1.57
   0  -7  -4   13.76    1.30
   0  -7  -4   15.80    1.61
   0  -7  -5   18.90    1.65
   0   7  -5   16.99    1.60
   0   7  -5   17.32    1.71
   0  -7  -5   18.20    1.26
   0   7  -5   14.98    1.88
   0  -7   5   16.92    2.15
   0   7   5   17.76    1.51
   0  -7   5   17.26    1.70
   0  -7   5   19.96    2.26
   0  -7  -5   17.82    1.41
   0  -7  -5   18.89    1.37
   0   7  -5   15.74    1.39
   0  -7  -5   16.11    1.66
   0  -7  -5   17.72    1.62
   0  -7  -5   17.67    1.96
   0   7  -5   15.48    1.47
   0   7  -5   17.77    1.38
   0  -7  -5   16.06    1.73
   0  -7  -5   16.23    1.49
   0  -7  -5   16.14    1.26
   0  -7  -6    6.20    1.01
   0  -7  -6    8.50    1.47
   0   7  -6    3.81    1.29
   0  -7   6    6.68    1.83
   0   7  -6    6.14    1.55
   0   7  -6    5.65    1.22
   0  -7   6    6.90    1.99
   0  -7  -6    6.94    1.12
   0  -7  -6    5.64    1.11
   0   7  -6    6.40    1.33
   0  -7  -6    8.15    1.40
   0  -7  -6    6.91    1.57
   0   7  -6    6.06    1.05
   0  -7  -6    8.57    1.68
   0  -7  -6    6.55    1.32
   0   7  -7   90.99    3.76
   0   7  -7   90.85    3.59
   0  -7  -7   89.00    3.77
   0  -7   7   87.53    4.74
   0   7   7   89.33    4.29
   0   7  -7   98.22    3.73
   0  -7  -7   83.65    3.51
   0  -7  -7   87.17    3.96
   0  -7  -7   82.77    3.58
   0  -7  -7   90.06    3.51
   0   7  -7   93.76    3.75
   0  -7  -7   93.67    3.91
   0  -7  -7   91.63    3.94
   0   7  -8    7.44    1.13
   0  -7  -8    7.64    1.09
   0  -7  -8   10.75    1.38
   0   7  -9  190.84    5.97
   0  -7  -9  191.31    6.04
   0   7  -9  174.02    5.90
   0   7  -9  198.36    6.01
   0   8   0  702.38   23.37
   0  -8   0  760.65   23.82
   0  -8   0  728.51   22.94
   0   8   0  809.18   23.47
   0  -8   0  773.25   23.04
   0  -8   0  723.27   23.51
   0  -8   0  790.08   23.73
   0   8  -1  165.57    5.82
   0   8   1  157.88    5.45
   0  -8  -1  150.55    5.25
   0  -8   1  161.20    6.09
   0  -8  -1  146.44    5.87
   0  -8   1  159.97    5.25
   0  -8   1  163.34    5.90
   0  -8   1  164.44    5.95
   0  -8   1  165.76    5.08
   0   8  -1  156.02    5.56
   0   8   1  158.72    5.69
   0   8  -1  165.35    5.67
   0  -8  -1  160.76    5.28
   0  -8  -1  151.09    5.21
   0   8  -1  163.80    5.30
   0  -8   1  165.52    5.26
   0   8  -2 1192.43   37.47
   0  -8  -2 1216.29   37.31
   0  -8   2 1204.20   37.79
   0  -8   2 1220.08   36.91
   0  -8   2 1239.28   37.58
   0   8  -2 1217.64   36.95
   0  -8   2 1240.60   37.57
   0  -8  -2 1238.46   36.79
   0   8  -2 1165.29   36.62
   0   8   2 1255.21   37.32
   0   8  -2 1243.20   37.30
   0  -8  -2 1219.70   36.79
   0  -8  -2 1132.96   36.77
   0   8  -3   -0.13    1.21
   0  -8  -3   -0.04    0.52
   0  -8   3   -0.81    1.62
   0  -8   3    2.13    1.06
   0  -8   3    0.71    1.34
   0  -8   3   -0.91    1.26
   0   8  -3    0.10    0.59
   0   8  -3    1.85    1.09
   0   8   3    0.56    1.11
   0   8  -3    0.83    1.05
   0   8  -3    0.56    0.97
   0  -8   3    0.64    0.66
   0  -8  -3    0.51    0.86
   0  -8  -4   87.93    3.22
   0  -8  -4   89.18    3.56
   0   8  -4   86.17    3.68
   0   8  -4  101.20    3.79
   0  -8   4   88.76    3.18
   0  -8   4   97.99    4.76
   0   8  -4   95.42    4.38
   0  -8   4   94.13    4.06
   0  -8   4   96.53    4.55
   0  -8   4   98.30    4.25
   0   8  -4   90.07    3.39
   0  -8  -4   94.95    3.48
   0  -8  -4   91.12    3.71
   0  -8  -4   88.89    3.65
   0  -8  -4   88.37    3.91
   0   8   4   94.37    4.19
   0   8  -4   88.17    3.53
   0   8  -4   86.99    3.45
   0  -8  -4   93.79    3.53
   0  -8  -4   89.35    3.80
   0  -8  -5  111.53    3.97
   0   8  -5  118.77    4.55
   0  -8  -5  107.84    4.34
   0  -8   5  111.57    5.51
   0   8  -5  112.66    5.11
   0  -8   5  110.19    4.92
   0  -8   5  113.40    5.45
   0   8  -5  113.38    4.18
   0  -8  -5  114.80    4.18
   0   8   5  118.51    5.08
   0  -8  -5  107.68    4.43
   0  -8  -5  106.53    4.61
   0  -8  -5  117.85    4.46
   0  -8  -5  115.61    4.31
   0  -8  -5  112.45    4.60
   0  -8  -5  103.98    4.03
   0   8  -5  112.59    4.28
   0   8  -5  109.05    4.21
   0  -8  -6   85.09    3.67
   0  -8  -6   77.12    3.15
   0   8  -6   88.07    3.77
   0   8  -6   85.66    4.24
   0  -8   6   79.13    4.45
   0   8  -6   73.34    3.76
   0  -8   6   96.63    4.45
   0  -8   6   78.64    4.65
   0   8   6   95.38    4.27
   0  -8  -6   80.28    3.71
   0  -8  -6   85.84    3.54
   0   8   6   82.07    4.27
   0  -8  -6   90.37    3.54
   0  -8  -6   83.38    3.31
   0   8  -6   83.79    3.55
   0   8  -6   85.48    3.36
   0  -8  -6   85.27    3.91
   0   8  -6   88.13    3.57
   0   8  -6   86.68    3.46
   0  -8  -6   82.48    3.42
   0   8  -7   51.76    2.50
   0   8  -7   53.63    2.72
   0  -8  -7   53.10    2.66
   0   8  -7   53.83    2.55
   0  -8  -7   56.95    2.95
   0   8  -7   52.03    2.45
   0  -8  -7   55.10    2.55
   0  -8  -7   52.68    2.86
   0  -8  -7   53.97    2.79
   0   8  -8   -0.06    0.88
   0   8  -8    0.10    0.77
   0  -8  -8    0.87    0.87
   0  -8  -8    0.63    1.06
   0   8  -9   40.99    1.52
   0  -8  -9   40.56    1.64
   0   8  -9   43.78    1.58
   0  -9   0    0.06    0.49
   0  -9   0    0.13    1.47
   0   9   0    0.17    1.16
   0  -9   0   -0.45    0.81
   0  -9   0    0.70    1.23
   0  -9   1  154.36    5.87
   0   9  -1  144.32    5.45
   0  -9   1  140.99    4.73
   0  -9  -1  130.51    4.71
   0   9   1  149.56    5.08
   0  -9   1  148.32    5.66
   0  -9   1  147.80    5.52
   0   9   1  150.94    5.37
   0   9  -1  147.97    5.33
   0   9  -1  144.92    4.86
   0  -9   1  143.83    4.83
   0  -9  -1  144.99    4.88
   0   9  -2  626.06   20.10
   0  -9   2  624.04   20.45
   0  -9  -2  629.85   19.93
   0  -9   2  634.92   19.35
   0  -9   2  597.62   20.17
   0   9  -2  630.35   19.51
   0  -9   2  600.14   20.23
   0  -9  -2  659.02   19.33
   0   9  -2  659.13   19.89
   0   9   2  622.43   19.90
   0   9  -2  607.21   19.13
   0  -9  -2  587.52   19.31
   0  -9   2  611.73   19.23
   0  -9  -2  637.84   19.31
   0   9  -3  113.83    4.19
   0  -9   3  111.09    3.85
   0  -9  -3  112.56    4.03
   0  -9  -3  104.15    3.73
   0  -9   3  110.40    5.19
   0   9  -3  108.25    4.79
   0  -9   3  123.48    4.98
   0  -9   3  112.10    4.25
   0  -9   3  111.73    4.91
   0   9  -3  107.61    3.92
   0   9  -3  109.91    4.57
   0  -9  -3  120.64    4.50
   0   9   3  120.07    4.70
   0   9  -3  111.31    4.13
   0  -9  -3  109.02    4.07
   0  -9  -3  111.18    4.32
   0  -9  -4   12.38    1.33
   0  -9  -4   11.36    0.92
   0  -9   4   11.83    0.93
   0   9  -4   13.11    1.42
   0  -9   4   14.13    2.20
   0   9  -4   10.71    1.84
   0  -9   4   10.23    1.41
   0  -9   4   10.67    2.01
   0   9   4    8.63    1.36
   0  -9   4    8.68    1.61
   0   9  -4   12.86    1.10
   0  -9  -4   11.52    1.20
   0  -9  -4   11.30    1.75
   0   9   4   10.51    1.71
   0  -9  -4   13.13    1.58
   0  -9  -4   11.83    1.59
   0   9  -4   11.56    1.15
   0  -9  -4   14.31    1.41
   0  -9  -4   12.49    1.70
   0  -9  -5  120.06    4.74
   0  -9  -5  115.64    4.23
   0   9  -5  129.88    4.93
   0   9  -5  114.65    5.52
   0  -9   5  126.53    6.08
   0  -9   5  126.05    5.97
   0  -9   5  131.27    5.30
   0   9   5  132.88    5.31
   0   9  -5  122.97    4.50
   0  -9  -5  123.74    4.53
   0  -9  -5  126.03    4.85
   0  -9  -5  118.97    4.73
   0   9   5  138.91    5.55
   0  -9  -5  125.28    5.03
   0  -9  -5  126.33    5.01
   0   9  -5  121.01    4.60
   0  -9  -5  120.87    4.64
   0   9  -5  116.03    4.59
   0   9  -6    9.36    1.51
   0  -9  -6   11.55    1.53
   0  -9   6   10.79    2.23
   0   9  -6   10.07    1.53
   0   9  -6   12.19    1.87
   0  -9   6   11.09    1.73
   0  -9   6   13.67    2.21
   0   9   6   10.38    1.75
   0  -9  -6   12.56    1.72
   0  -9  -6   11.30    1.88
   0  -9  -6   13.34    1.92
   0   9  -6   10.81    1.27
   0   9  -6   10.12    1.33
   0  -9  -6   12.24    1.51
   0   9  -6   12.46    1.47
   0   9  -6   12.98    1.30
   0  -9  -6    8.72    1.31
   0   9  -7   52.90    2.61
   0  -9  -7   55.16    2.61
   0   9  -7   53.08    2.53
   0   9  -7   53.62    2.52
   0  -9  -7   50.36    2.47
   0  -9  -7   53.04    2.83
   0   9  -7   53.85    2.36
   0   9  -7   51.81    2.45
   0  -9  -7   51.84    2.74
   0   9  -8  156.41    5.12
   0  -9  -8  150.70    5.24
   0  -9  -8  155.70    5.10
   0   9  -8  140.15    4.95
   0  -9  -8  152.90    5.27
   0 -10   0   27.39    2.38
   0  10   0   28.66    1.86
   0  10   0   29.00    1.99
   0 -10   0   28.09    1.55
   0 -10   0   28.62    1.40
   0 -10   0   25.20    1.94
   0  10   0   32.08    1.82
   0 -10   0   31.90    2.29
   0 -10   1   29.38    2.54
   0  10  -1   32.30    2.11
   0 -10   1   30.05    2.30
   0  10  -1   29.72    1.88
   0  10   1   31.78    1.86
   0 -10   1   31.64    2.16
   0  10  -1   32.30    2.08
   0  10   1   29.98    2.02
   0 -10  -1   29.47    1.63
   0 -10   1   30.03    1.58
   0  10  -1   31.50    1.56
   0 -10  -2    2.86    0.88
   0 -10  -2    2.94    0.89
   0 -10   2    3.31    0.79
   0  10  -2    5.53    1.46
   0 -10  -2    2.81    1.32
   0 -10   2    9.43    1.98
   0 -10   2    6.24    1.57
   0 -10   2    3.93    0.62
   0  10  -2    5.84    0.99
   0 -10   2    5.96    1.57
   0  10   2    2.77    1.12
   0 -10  -2    3.50    0.87
   0  10  -2    2.08    1.13
   0  10   2    3.70    1.23
   0  10  -2    3.07    0.56
   0  10  -2    6.37    1.10
   0 -10  -2    4.94    1.14
   0 -10  -3  356.00   11.46
   0  10  -3  351.05   11.62
   0 -10   3  361.58   11.31
   0  10  -3  358.81   12.42
   0 -10   3  363.68   12.99
   0  10  -3  352.70   11.40
   0 -10   3  365.62   11.61
   0 -10   3  351.17   12.56
   0 -10   3  355.74   12.52
   0  10   3  374.32   12.02
   0 -10  -3  347.24   11.86
   0  10   3  366.08   12.21
   0  10  -3  371.25   12.17
   0 -10  -3  327.58   11.45
   0 -10  -3  352.83   11.52
   0 -10  -3  361.25   11.72
   0  10  -3  363.39   11.59
   0 -10   4    8.49    0.90
   0  10  -4    8.71    1.35
   0 -10  -4    6.60    1.27
   0  10  -4    8.46    1.82
   0 -10   4    5.63    2.00
   0 -10   4    9.66    1.98
   0  10   4    6.53    1.42
   0 -10   4    6.17    1.70
   0 -10   4    5.64    1.16
   0  10  -4    9.49    1.04
   0  10   4   10.15    1.79
   0 -10  -4    7.30    1.73
   0 -10  -4    7.97    1.49
   0  10  -4    7.87    1.25
   0 -10  -4    8.58    1.63
   0 -10  -4    8.54    1.25
   0  10  -5  189.57    7.00
   0 -10  -5  188.60    6.79
   0 -10   5  176.08    8.24
   0  10  -5  188.06    7.81
   0 -10   5  196.82    7.29
   0  10   5  198.86    7.39
   0 -10   5  185.76    8.02
   0  10  -5  194.69    6.56
   0 -10  -5  193.08    6.84
   0 -10  -5  193.77    6.88
   0 -10  -5  189.73    7.16
   0  10   5  201.02    7.62
   0  10  -5  182.87    6.59
   0 -10  -5  200.96    7.13
   0 -10  -5  192.95    6.74
   0  10  -5  194.10    6.75
   0  10  -6  113.12    4.44
   0 -10  -6  107.64    4.28
   0  10  -6   98.55    4.92
   0 -10   6  106.06    5.43
   0 -10   6  105.37    4.73
   0 -10   6  100.60    5.34
   0  10   6   98.43    4.62
   0 -10  -6  105.94    4.34
   0 -10  -6  104.82    4.59
   0 -10  -6  107.07    4.51
   0 -10  -6  102.56    4.13
   0  10  -6  108.02    4.04
   0  10  -6  108.35    3.97
   0  10  -6  104.55    4.04
   0  10  -6  106.93    4.20
   0  10  -7   61.52    2.78
   0 -10  -7   56.88    2.67
   0  10  -7   58.83    2.61
   0  10  -7   57.97    2.38
   0 -10  -7   56.21    2.57
   0 -10  -7   55.98    2.85
   0 -10  -7   56.92    2.77
   0  10  -8   48.44    1.89
   0 -10  -8   43.20    2.00
   0 -10  -8   47.70    2.09
   0 -11   0    1.51    1.22
   0  11   0   -0.19    0.91
   0  11   0   -0.11    1.07
   0 -11   0   -0.18    1.47
   0  11   0    0.35    1.15
   0 -11   0    0.05    0.67
   0 -11   0    0.66    0.81
   0 -11  -1    4.50    0.99
   0 -11  -1    5.21    0.88
   0 -11   1    5.19    0.98
   0  11  -1    5.66    0.90
   0 -11   1    2.87    1.85
   0 -11  -1    3.95    1.71
   0  11  -1    4.53    1.44
   0  11  -1    4.06    1.13
   0  11   1    5.76    1.24
   0 -11   1    5.09    1.70
   0  11  -1    6.09    1.34
   0  11   1    6.73    1.33
   0  11  -1    6.14    1.17
   0 -11  -2   37.34    1.98
   0 -11  -2   39.29    1.93
   0  11  -2   39.96    2.01
   0 -11  -2   36.17    2.53
   0  11  -2   37.50    2.67
   0 -11  -2   41.34    1.70
   0 -11   2   46.52    3.38
   0  11   2   36.58    2.27
   0 -11   2   42.13    2.88
   0 -11   2   41.53    2.89
   0  11  -2   42.55    2.15
   0 -11  -2   40.84    1.96
   0  11   2   42.12    2.59
   0  11  -2   42.98    2.57
   0  11  -2   41.56    2.14
   0 -11  -2   38.73    2.21
   0 -11   3   45.23    2.04
   0  11  -3   47.53    2.35
   0 -11  -3   45.03    2.21
   0  11  -3   42.85    2.05
   0 -11   3   47.56    3.19
   0 -11   3   44.77    3.23
   0  11   3   40.18    2.53
   0  11  -3   41.88    2.96
   0 -11   3   44.19    3.43
   0 -11  -3   44.17    2.26
   0 -11  -3   48.42    2.77
   0  11  -3   45.13    2.79
   0  11   3   46.76    2.86
   0  11  -3   47.40    2.37
   0 -11  -3   46.85    2.52
   0 -11  -3   44.13    2.27
   0  11  -4   12.33    1.59
   0 -11   4   13.88    1.10
   0 -11  -4   14.38    1.44
   0  11  -4   15.73    2.09
   0 -11   4   14.17    2.46
   0 -11   4   20.26    2.38
   0  11   4   14.61    1.62
   0 -11  -4   15.76    1.86
   0 -11  -4   16.31    2.08
   0 -11  -4   12.59    1.58
   0  11   4   14.19    1.91
   0 -11  -4   13.95    1.83
   0  11  -4   14.66    1.62
   0 -11  -4   15.98    1.53
   0 -11  -5  147.95    5.42
   0  11  -5  155.16    5.68
   0  11  -5  130.19    6.26
   0 -11   5  139.94    6.88
   0  11   5  147.45    5.92
   0 -11   5  152.95    6.78
   0 -11  -5  145.60    5.49
   0 -11  -5  151.59    5.81
   0 -11  -5  153.21    5.50
   0 -11  -5  145.53    5.34
   0 -11  -5  146.82    5.68
   0  11  -5  134.56    5.06
   0  11  -5  143.80    5.08
   0  11  -6    7.45    1.45
   0 -11  -6    7.80    1.41
   0 -11  -6    8.64    1.79
   0 -11  -6    6.40    1.46
   0  11  -6    8.26    1.20
   0 -11  -6    9.30    1.81
   0 -11  -6    6.81    1.33
   0  11  -6    7.45    0.99
   0  11  -6    7.65    1.36
   0  11  -7   56.27    2.58
   0 -11  -7   55.49    2.51
   0  11  -7   53.84    2.42
   0 -11  -7   58.24    2.72
   0 -11  -7   52.31    2.37
   0  11  -7   48.37    2.06
   0 -11  -7   61.76    2.64
   0  11  -8   14.91    0.96
   0 -11  -8   14.51    1.15
   0 -11  -8   11.92    1.12
   0 -12   0  253.75    8.06
   0 -12   0  250.44    8.27
   0 -12   0  255.73    9.60
   0  12   0  248.74    8.80
   0  12   0  254.06    8.64
   0 -12   0  245.89    8.96
   0  12   0  252.57    8.93
   0  12   0  234.53    8.29
   0 -12  -1   27.40    1.73
   0  12  -1   28.20    1.61
   0 -12   1   28.52    1.69
   0 -12   1   31.38    1.47
   0 -12  -1   31.79    1.62
   0 -12   1   33.72    2.97
   0 -12  -1   34.94    2.72
   0 -12   1   25.59    2.28
   0  12   1   32.97    2.06
   0 -12  -1   34.26    1.76
   0  12  -1   28.80    2.22
   0  12   1   27.53    2.19
   0  12  -1   30.46    1.77
   0  12  -1   32.59    1.93
   0  12   1   29.42    1.70
   0 -12  -1   29.45    1.85
   0  12  -2   41.68    2.05
   0 -12   2   34.29    3.23
   0  12  -2   40.51    2.74
   0 -12   2   40.38    2.95
   0  12  -2   41.36    2.20
   0  12   2   35.71    2.35
   0 -12   2   36.97    3.02
   0 -12  -2   38.25    2.01
   0  12   2   42.65    2.73
   0  12  -2   36.20    2.56
   0 -12  -2   39.03    2.62
   0 -12  -2   42.50    2.30
   0  12  -2   40.64    2.28
   0 -12  -3  235.69    8.02
   0 -12   3  247.18    7.92
   0 -12   3  249.63    9.38
   0  12   3  239.87    8.59
   0 -12   3  238.14    9.80
   0  12  -3  234.19    9.14
   0 -12  -3  228.52    7.98
   0  12   3  241.54    8.91
   0 -12  -3  236.17    8.52
   0  12  -3  235.64    8.79
   0  12  -3  246.33    8.25
   0 -12  -3  235.76    8.28
   0  12  -4   19.56    1.78
   0 -12   4   19.47    1.30
   0 -12  -4   19.07    1.67
   0 -12   4   23.83    2.67
   0  12   4   20.60    2.00
   0 -12   4   20.86    3.04
   0  12  -4   23.09    2.50
   0 -12  -4   16.61    2.17
   0  12   4   22.41    2.22
   0 -12  -4   21.31    2.05
   0 -12  -4   19.13    1.65
   0 -12  -4   22.85    1.80
   0  12  -4   22.53    1.81
   0 -12  -4   23.68    2.03
   0 -12  -5   68.35    3.15
   0  12  -5   67.54    3.33
   0  12  -5   68.47    4.06
   0 -12   5   63.98    4.43
   0  12   5   66.46    3.49
   0 -12   5   63.39    4.18
   0 -12  -5   72.07    3.24
   0 -12  -5   71.38    3.60
   0 -12  -5   77.81    3.50
   0 -12  -5   73.59    3.18
   0 -12  -6   19.46    1.60
   0  12  -6   20.96    1.78
   0 -12  -6   20.78    1.78
   0 -12  -6   17.09    1.94
   0  12  -6   19.13    1.49
   0 -12  -6   18.35    1.92
   0 -12  -6   19.38    1.56
   0  12  -6   19.57    1.61
   0  12  -7    9.35    1.11
   0  12  -7    9.01    1.11
   0 -12  -7    8.49    1.35
   0 -12  -7    7.70    1.19
   0  12  -8  105.23    3.45
   0 -12  -8   99.05    3.51
   0  12  -8  105.04    3.47
   0 -12  -8  106.79    3.57
   0 -13   0   -0.23    1.01
   0 -13   0    0.49    0.75
   0  13   0    0.12    1.08
   0  13   0   -0.45    1.27
   0  13   0    0.83    1.14
   0  13  -1  282.21    9.51
   0 -13  -1  277.16    9.69
   0 -13   1  293.88    9.67
   0 -13  -1  305.92    9.53
   0 -13   1  301.87    9.37
   0 -13   1  299.50   11.28
   0  13  -1  286.99   10.47
   0 -13  -1  294.55   10.94
   0  13   1  289.86   10.07
   0  13  -1  296.55   10.23
   0 -13   1  285.19   10.62
   0 -13  -1  316.33    9.72
   0  13   1  303.66   10.50
   0  13  -1  303.59   10.45
   0  13  -1  285.05    9.75
   0  13   1  285.66    9.62
   0 -13  -1  279.45    9.63
   0  13  -1  299.19    9.85
   0  13  -2   83.35    3.55
   0  13  -2   94.60    4.49
   0  13   2   92.54    3.86
   0 -13   2   92.04    5.05
   0  13   2   86.92    3.96
   0  13  -2   87.57    3.78
   0 -13  -2   90.11    3.57
   0  13   2   94.18    4.42
   0  13  -2   84.79    4.22
   0 -13  -2   87.63    4.10
   0 -13  -2   89.00    3.74
   0  13  -2   93.67    3.80
   0  13  -3   49.21    2.60
   0 -13   3   51.41    2.39
   0 -13  -3   57.77    2.55
   0  13   3   50.51    2.86
   0 -13   3   60.35    3.78
   0 -13   3   51.51    4.03
   0  13  -3   54.66    3.50
   0 -13  -3   55.19    3.21
   0 -13  -3   49.08    2.44
   0  13   3   54.67    3.31
   0  13  -3   50.19    3.14
   0  13  -3   58.24    2.80
   0 -13  -4    1.22    1.12
   0  13  -4    2.03    1.22
   0 -13   4    2.04    0.83
   0  13   4    5.94    1.42
   0 -13   4    2.41    1.80
   0  13  -4    2.60    1.66
   0 -13   4    2.96    2.28
   0 -13  -4    1.40    1.19
   0 -13  -4    2.77    1.86
   0 -13  -4    2.87    1.50
   0  13  -4    1.86    1.27
   0 -13  -4    2.70    1.61
   0  13  -5    0.54    1.26
   0 -13  -5    1.15    1.10
   0  13  -5    1.91    1.55
   0 -13   5    1.22    1.83
   0  13   5   -0.17    1.46
   0 -13  -5   -0.51    1.29
   0 -13  -5    1.18    1.72
   0  13  -5   -0.47    1.25
   0 -13  -5    0.32    1.53
   0  13  -6    0.19    1.06
   0 -13  -6    0.31    1.01
   0  13  -6    0.09    1.11
   0 -13  -6    0.38    1.41
   0 -13  -6   -0.27    1.33
   0  13  -6   -0.44    1.08
   0  13  -7    1.60    0.78
   0  13  -7    1.21    0.80
   0 -13  -7    0.87    0.91
   0 -13  -7    1.01    1.05
   0 -14   0  444.78   14.24
   0 -14   0  449.46   13.94
   0  14   0  418.00   14.56
   0  14   0  443.08   15.04
   0  14   0  447.32   14.32
   0 -14   1   10.04    0.91
   0 -14  -1    8.11    1.05
   0 -14   1    7.33    1.24
   0 -14  -1    8.16    1.36
   0  14  -1    7.06    1.61
   0 -14   1    9.98    2.40
   0 -14  -1   10.95    2.23
   0  14  -1    8.25    1.45
   0 -14   1    4.32    1.47
   0  14   1    8.91    1.48
   0 -14  -1    8.86    1.29
   0  14  -1    9.35    1.75
   0  14   1   11.50    1.83
   0 -14  -1    8.39    1.33
   0  14   1    9.15    1.23
   0  14  -1    7.38    1.38
   0 -14  -2   20.63    1.47
   0  14  -2   15.33    1.36
   0 -14   2   13.30    2.59
   0 -14   2   19.36    2.33
   0  14  -2   15.39    1.53
   0  14   2   14.48    1.63
   0 -14  -2   17.13    1.49
   0  14   2   15.57    2.08
   0 -14  -2   20.13    2.19
   0  14  -2   20.54    2.14
   0 -14  -2   18.03    1.73
   0  14  -2   17.23    1.74
   0 -14   3   35.68    1.89
   0  14  -3   33.71    2.08
   0  14  -3   35.73    2.88
   0 -14   3   34.64    3.37
   0 -14  -3   33.44    1.85
   0  14   3   35.60    2.70
   0 -14  -3   37.79    2.65
   0  14  -3   34.81    2.23
   0 -14  -4   15.24    1.44
   0 -14   4   11.30    2.19
   0 -14  -4   14.12    2.07
   0 -14  -4   13.80    1.75
   0 -14  -4   13.35    1.41
   0 -14  -4   11.23    1.69
   0  14  -4   15.60    1.70
   0  14  -4   12.06    1.99
   0 -14   4   10.97    2.59
   0 -14  -5   62.64    2.78
   0  14  -5   58.96    2.87
   0 -14  -5   62.82    3.23
   0 -14  -5   58.93    2.72
   0  14  -5   61.87    2.88
   0 -14  -5   63.99    3.13
   0 -14  -6  178.24    6.36
   0  14  -6  189.45    6.55
   0  14  -6  183.89    6.35
   0 -14  -6  189.55    6.54
   0 -14  -6  198.29    6.67
   0 -14  -6  188.08    6.30
   0  14  -7   70.92    2.54
   0 -14  -7   64.89    2.49
   0 -14  -7   72.80    2.74
   0 -15   0    0.17    0.74
   0 -15   0   -0.27    1.17
   0 -15   0   -0.52    1.99
   0 -15   0   -0.18    1.02
   0  15   0    1.41    1.51
   0  15   0    0.52    1.16
   0  15   0    0.56    1.19
   0 -15  -1  380.40   12.18
   0 -15   1  366.98   12.39
   0 -15  -1  346.97   13.63
   0 -15   1  379.25   14.25
   0 -15   1  354.64   13.37
   0  15  -1  387.70   13.04
   0 -15  -1  408.03   12.50
   0  15   1  401.22   13.43
   0  15  -1  396.40   13.39
   0 -15  -1  390.84   12.93
   0  15   1  372.74   12.33
   0  15  -1  406.30   12.63
   0 -15  -1  368.03   12.29
   0 -15  -2   24.28    1.60
   0  15  -2   21.20    2.20
   0 -15   2   21.61    2.86
   0 -15   2   22.47    2.47
   0 -15  -2   24.35    1.71
   0 -15  -2   22.23    2.28
   0  15  -2   22.77    2.26
   0  15   2   18.03    2.06
   0 -15  -2   20.70    1.82
   0  15  -2   22.65    1.90
   0  15  -3  102.17    3.92
   0 -15   3   93.16    3.72
   0 -15   3  100.44    5.17
   0 -15  -3  107.41    4.49
   0 -15  -3   97.19    4.03
   0  15  -3   99.83    4.20
   0  15  -3   92.61    4.81
   0 -15   3   88.55    5.50
   0  15  -4    4.82    1.23
   0 -15  -4    2.85    1.10
   0 -15  -4    5.15    1.78
   0 -15  -4    3.91    1.43
   0 -15  -4    2.08    0.99
   0 -15  -4    3.53    1.47
   0  15  -4    3.19    1.36
   0 -15  -5    6.71    1.13
   0  15  -5    6.24    1.32
   0 -15  -5    6.03    1.63
   0 -15  -5    5.15    1.04
   0  15  -5    7.40    1.24
   0 -15  -5    4.61    1.38
   0 -15   5    6.95    0.83
   0  15  -6   27.54    1.62
   0 -15  -6   30.09    1.54
   0  15  -6   25.99    1.51
   0 -15  -6   28.51    1.76
   0 -15  -6   27.88    1.78
   0 -15  -6   26.33    1.38
   0  15  -7   65.08    2.14
   0 -15  -7   54.30    2.23
   0 -16   0    7.36    2.20
   0  16   0    6.88    1.63
   0 -16   0    6.39    1.20
   0  16   0    6.48    1.61
   0  16   0    7.18    1.31
   0  16  -1    0.08    0.86
   0 -16  -1    0.25    0.81
   0 -16   1   -1.04    1.10
   0  16  -1    0.29    1.19
   0 -16   1    0.09    1.07
   0 -16  -1    0.54    1.10
   0  16   1   -0.54    1.43
   0  16  -1    0.18    1.47
   0 -16  -1    0.89    1.74
   0  16   1    0.62    1.02
   0 -16  -1    1.80    1.04
   0  16  -1    0.93    1.30
   0 -16  -2  251.24    8.22
   0 -16   2  228.51   10.09
   0 -16   2  231.43    9.44
   0 -16  -2  253.19    8.91
   0  16  -2  239.52    9.23
   0 -16  -2  248.09    8.35
   0  16  -2  254.44    8.68
   0 -16  -2  254.76    8.47
   0 -16  -3  205.24    6.90
   0 -16  -3  201.92    7.48
   0 -16  -3  196.81    7.03
   0  16  -3  207.10    7.27
   0  16  -4  136.97    5.21
   0 -16  -4  137.90    5.42
   0  16  -4  133.30    5.20
   0 -16   4  145.22    4.89
   0  16  -5   27.62    1.67
   0  16  -5   28.21    1.69
   0 -16  -5   26.27    1.76
   0 -16  -5   23.85    1.91
   0  16  -6    7.70    0.92
   0 -16  -6    7.32    1.12
   0 -16  -6    6.27    0.99
   0  17   0   -1.80    1.41
   0 -17   0    2.59    1.80
   0  17   0   -1.06    1.07
   0 -17   0   -1.12    1.03
   0  17  -1   84.19    4.41
   0 -17  -1   94.85    4.29
   0  17   1   90.98    3.61
   0  17  -1   98.37    3.99
   0 -17  -1   96.43    3.82
   0 -17   1  103.26    3.83
   0  17  -2   92.02    3.67
   0 -17  -2   99.34    4.23
   0  17  -2   98.04    3.95
   0 -17  -2   86.97    3.54
   0 -17   2   97.06    3.70
   0 -17  -2   92.77    3.73
   0  17  -3    0.34    1.03
   0 -17  -3    1.28    1.60
   0 -17  -3    1.40    1.13
   0  17  -3    0.38    1.27
   0 -17  -4  121.49    4.43
   0 -17  -4  120.67    4.82
   0 -17  -4  126.49    4.58
   0  17  -4  130.68    4.75
   0 -17   4  130.24    4.37
   0  17  -5    0.81    0.77
   0 -17  -5    2.29    1.19
   0  17  -5    1.67    0.89
   0 -17  -6   42.83    1.75
   0  17  -6   44.08    1.65
   0 -18   0  164.56    6.33
   0  18   0  174.66    6.03
   0 -18   0  174.73    6.08
   0 -18   1    1.45    1.44
   0 -18  -1    1.57    1.56
   0  18   1    1.69    0.86
   0 -18  -1    0.94    0.91
   0 -18   1    0.15    0.93
   0  18  -2    7.77    0.98
   0 -18  -2    9.77    1.76
   0 -18   2    7.93    1.45
   0 -18  -2    8.31    1.59
   0  18  -2    8.16    1.37
   0 -18   2    9.36    1.05
   0 -18  -2    7.02    1.07
   0  18  -3  111.53    4.09
   0 -18  -3  105.81    3.94
   0  18  -3  120.11    4.37
   0 -18  -3  115.76    4.49
   0 -18   3  115.31    4.06
   0  18  -4   22.90    1.40
   0  18  -4   24.02    1.55
   0 -18  -4   20.21    1.30
   0 -18  -4   25.73    1.75
   0  18  -5   29.06    1.35
   0  18  -5   29.17    1.38
   0 -18  -5   26.11    1.21
   0 -18  -5   27.68    1.52
   0  19   0    0.36    0.90
   0 -19   0   -0.14    0.83
   0 -19   1   85.36    3.29
   0 -19  -1   84.55    3.32
   0 -19   1   87.92    3.50
   0 -19  -1   83.60    3.60
   0 -19   2    5.76    0.87
   0  19  -2    5.98    1.16
   0 -19   2    6.12    1.11
   0 -19  -2    6.52    1.39
   0 -19  -2    6.34    1.36
   0 -19   3    5.72    0.78
   0  19  -3    7.79    1.12
   0 -19  -3    7.32    1.29
   0  19  -4  100.36    3.67
   0 -19  -4  107.02    3.76
   0  20   0    1.01    0.66
   0 -20   0    1.43    0.73
   0 -20  -1   93.44    3.60
   0 -20   1  101.57    3.61
   0  20  -1  104.25    3.64
   0 -20  -1  104.10    3.90
   0 -20  -1  107.07    3.84
   0 -20   1   99.02    3.65
   0 -20   2   49.74    1.92
   0  20  -2   50.31    2.11
   0 -20  -2   50.73    2.22
   0  20  -3   25.80    1.41
   0 -20  -3   29.52    1.54
   0  20  -4    0.50    0.46
   0 -20  -4    0.36    0.52
   0 -21   0    0.90    0.70
   0 -21   0    0.25    0.89
   0 -21  -1   22.46    1.32
   0 -21  -2    3.64    0.73
   1   0 -10    1.24    0.41
   1   0  -9    0.04    0.77
   1   0  -9    0.06    0.91
   1   0  -9    1.31    0.97
   1   0  -8   82.41    3.46
   1   0  -8   80.26    3.48
   1   0  -8   83.52    3.44
   1   0  -7   -0.08    0.96
   1   0  -7    0.47    0.67
   1   0  -7    1.21    1.29
  -1   0   7    2.39    1.78
   1   0  -7    0.18    1.15
   1   0  -7    0.74    1.27
   1   0  -7    0.09    1.24
   1   0  -7   -0.29    1.18
   1   0  -6  154.27    5.23
   1   0  -6  158.74    5.38
   1   0  -6  149.82    5.51
  -1   0   6  160.39    6.47
  -1   0   6  152.38    5.87
   1   0  -6  145.77    5.40
   1   0  -6  156.67    5.46
   1   0  -6  157.39    5.57
   1   0  -6  151.70    5.50
   1   0  -6  151.29    5.49
   1   0  -6  137.19    5.35
  -1   0   5    0.33    0.76
   1   0  -5    0.63    0.74
   1   0  -5   -0.45    1.15
   1   0  -5    0.70    0.80
   1   0  -5    0.20    0.70
   1   0  -5   -0.38    1.03
   1   0  -5    0.40    0.84
   1   0  -5   -0.23    0.85
  -1   0   5   -0.55    1.34
  -1   0   5    1.03    0.99
   1   0  -4 1447.82   42.92
  -1   0   4 1411.09   42.66
   1   0  -4 1421.86   42.56
   1   0  -4 1360.42   42.48
   1   0  -4 1445.07   42.56
  -1   0   4 1347.38   42.43
  -1   0   4 1363.34   42.85
  -1   0   4 1413.87   43.10
   1   0  -3   -0.75    0.92
   1   0  -3   -0.62    0.78
  -1   0   3    0.59    0.54
   1   0  -2  217.69    7.02
   1   0  -2  231.77    7.06
   1   0  -2  213.99    7.05
  -1   0   2  224.59    7.01
   1   0  -2  223.20    7.00
  -1   0   2  217.49    7.01
   1   0  -1    0.49    0.47
  -1   0   1    0.24    0.42
   1   0  -1    0.10    0.43
   1   0   0  775.90   23.35
  -1   0   0  775.09   23.32
   1   0   0  761.10   23.33
  -1   0   0  774.04   23.38
   1   0   0  778.78   23.33
  -1   0   0  754.58   23.38
   1   0   1    0.02    0.57
  -1   0  -1    0.19    0.48
  -1   0  -1    0.07    0.86
  -1   0  -1   -0.10    0.44
   1   0   2 2232.75   65.63
  -1   0  -2 2321.89   65.92
  -1   0  -2 2156.99   65.56
   1   0   2 2067.42   65.50
   1   0   3    0.30    0.67
  -1   0  -3    0.44    0.82
  -1   0  -3    0.52    0.81
  -1   0  -3    0.08    0.63
  -1   0  -3    0.36    0.48
  -1   0  -3    0.52    0.41
   1   0   3   -0.19    0.61
  -1   0  -3    0.19    0.30
   1   0   4  217.18    7.08
   1   0   4  215.82    7.74
   1   0   4  217.30    7.50
  -1   0  -4  224.10    7.15
  -1   0  -4  217.94    6.95
  -1   0  -4  228.15    7.08
  -1   0  -4  213.67    7.11
  -1   0  -4  215.85    7.19
  -1   0  -5    0.59    0.96
  -1   0  -5    0.32    0.72
  -1   0  -5    0.43    0.87
   1   0   5    0.81    0.98
   1   0   5   -0.56    1.21
  -1   0  -5    0.66    0.97
  -1   0  -5   -0.26    1.23
  -1   0  -5    0.35    0.92
  -1   0  -5    1.91    1.30
  -1   0  -5    1.32    1.57
  -1   0  -5    1.56    1.14
  -1   0  -5    0.08    1.23
  -1   0  -5    0.08    1.03
  -1   0  -5    0.58    1.03
  -1   0  -6   14.19    1.11
   1   0   6   12.19    2.12
   1   0   6   13.57    1.82
  -1   0  -6   14.84    1.52
  -1   0  -6   17.12    1.82
  -1   0  -6   13.46    1.47
  -1   0  -6   13.29    1.56
  -1   0  -6   12.37    1.62
  -1   0  -6   16.61    1.53
  -1   0  -6   15.70    1.50
   1   0   7   -0.65    1.64
  -1   0  -7    0.93    1.21
  -1   0  -7    0.25    1.20
  -1   0  -7    1.68    1.21
  -1   0  -7   -0.29    1.24
  -1   0  -7    1.16    1.31
  -1   0  -8  101.67    3.72
  -1   0  -8   87.39    3.67
  -1   0  -8   92.40    3.59
  -1   0  -8   91.39    3.57
  -1   0  -9   -0.48    0.66
  -1   0  -9   -0.04    0.67
   1   1 -10    1.56    0.43
   1  -1 -10    1.39    0.40
   1   1  -9   35.80    1.83
   1  -1  -9   33.93    1.84
   1   1  -9   37.53    1.87
   1  -1  -9   39.53    1.87
   1  -1  -9   35.56    1.65
   1   1  -9   37.43    1.69
   1  -1  -8  217.01    7.31
   1  -1  -8  212.78    7.39
   1   1  -8  223.25    7.46
   1  -1  -8  215.17    7.41
   1   1  -8  206.31    7.46
   1   1  -8  212.77    7.41
   1   1  -7    1.70    1.06
   1   1  -7    2.17    1.29
   1  -1  -7    0.85    0.89
   1   1  -7    2.31    0.85
   1  -1  -7    2.13    1.30
  -1  -1   7    1.99    1.75
  -1   1   7    0.43    1.57
   1  -1  -7    1.47    1.10
   1   1  -7    2.95    1.13
   1  -1  -7    2.01    1.29
   1   1  -7    1.52    1.19
   1  -1  -7    1.36    1.22
   1   1  -7    1.59    1.17
   1   1  -7   -0.28    1.19
   1  -1  -7    2.58    1.26
   1  -1  -7    0.18    1.26
   1  -1  -6  224.45    7.76
   1  -1  -6  221.59    7.55
   1  -1  -6  223.30    7.40
   1   1  -6  217.63    7.81
   1   1  -6  230.54    7.58
   1  -1  -6  224.56    7.69
   1   1  -6  218.34    7.76
   1   1  -6  217.09    7.70
  -1   1   6  240.22    8.82
  -1  -1   6  233.87    8.36
  -1   1   6  213.75    7.96
  -1  -1   6  237.95    8.82
   1  -1  -6  243.96    7.89
   1  -1  -6  236.25    7.77
   1   1  -6  237.02    7.70
   1  -1  -6  232.16    7.79
   1   1  -6  223.68    7.73
   1  -1  -6  222.31    7.72
   1  -1  -6  235.69    7.76
   1  -1  -6  226.27    7.73
   1   1  -6  239.27    7.85
   1  -1  -5    0.27    0.60
  -1  -1   5    0.89    0.87
   1   1  -5    0.71    1.28
  -1   1   5    0.91    0.64
   1   1  -5    2.02    1.03
   1  -1  -5    1.70    0.80
   1   1  -5    2.17    0.88
   1  -1  -5    0.99    0.72
  -1   1   5    1.64    0.98
  -1   1   5    2.59    1.45
  -1  -1   5    2.83    1.32
  -1  -1   5    0.91    1.16
   1  -1  -5    1.05    0.86
   1   1  -5   -0.07    0.99
   1  -1  -5    1.91    0.82
   1  -1  -5    1.49    0.97
   1  -1  -5    0.06    0.95
   1   1  -5    1.44    0.95
   1   1  -4    7.02    1.20
   1  -1  -4    7.48    0.94
   1  -1  -4    7.46    0.98
   1  -1  -4    7.91    1.18
  -1  -1   4    7.64    1.03
  -1   1   4    7.35    0.83
   1  -1  -4    5.56    0.94
   1   1  -4    7.45    1.02
   1  -1  -4    7.52    0.99
   1   1  -4    7.45    0.91
  -1   1   4    7.46    1.29
  -1  -1   4    7.55    0.78
  -1   1   4    6.83    0.62
  -1   1   4    8.35    0.99
  -1   1   3  121.76    4.06
   1   1  -3  127.05    4.31
   1  -1  -3  115.62    4.21
  -1  -1   3  118.50    4.17
   1  -1  -3  124.43    4.17
  -1  -1   3  127.21    4.29
  -1  -1   3  120.64    4.01
  -1   1   3  113.79    3.84
  -1   1   3  123.20    4.38
   1   1  -2 1134.04   34.22
  -1  -1   2 1175.22   34.31
  -1   1   2 1151.08   34.23
   1   1  -2 1140.14   34.33
   1  -1  -2 1160.93   34.28
   1  -1  -2 1131.71   34.28
  -1  -1   2 1095.62   34.16
  -1   1   2 1125.33   34.37
  -1  -1   2 1138.74   34.34
   1   1  -2 1134.21   34.22
  -1   1   2 1053.32   34.15
   1   1  -1   14.72    0.77
   1  -1  -1   14.57    0.88
  -1  -1   1   15.59    0.85
  -1   1   1   15.39    0.75
   1  -1  -1   16.02    0.84
   1   1  -1   15.07    0.80
  -1  -1   1   14.91    0.93
  -1   1   1   15.21    0.85
   1  -1  -1   14.24    0.62
  -1  -1   1   18.04    0.88
   1   1  -1   14.63    0.78
   1  -1   0   61.62    1.99
   1   1   0   60.57    1.94
  -1   1   0   64.13    2.00
  -1   1   0   62.46    2.05
  -1  -1   0   60.52    2.09
   1  -1   0   63.18    2.00
  -1  -1   0   61.59    2.01
   1   1   0   61.72    1.93
  -1  -1   0   61.49    2.11
   1  -1   0   63.25    2.06
  -1   1   0   63.75    2.01
   1  -1   0   63.87    2.24
   1  -1   1 1419.07   43.34
   1  -1   1 1402.33   43.34
  -1   1  -1 1470.04   43.32
  -1   1  -1 1468.06   43.40
  -1  -1  -1 1468.51   43.43
  -1  -1  -1 1399.66   43.15
   1  -1   2   81.13    3.13
   1  -1   2   82.49    2.98
  -1   1  -2   86.18    2.98
  -1  -1  -2   83.07    2.63
  -1  -1  -2   84.70    2.91
  -1  -1  -2   76.68    2.70
  -1  -1  -2   86.57    3.32
  -1  -1  -2   82.51    2.57
   1   1   3   52.90    1.98
   1  -1   3   45.11    2.27
   1  -1   3   51.02    2.07
   1  -1   3   45.11    2.44
  -1  -1  -3   48.63    2.06
  -1   1  -3   50.39    2.04
   1  -1   3   50.22    2.09
  -1  -1  -3   46.34    1.80
  -1  -1  -3   48.74    1.72
   1  -1   4  134.43    5.15
   1  -1   4  134.12    4.52
   1   1   4  128.25    4.35
   1   1   4  137.27    4.85
   1  -1   4  127.38    4.85
  -1   1  -4  131.50    4.62
   1  -1   4  119.00    4.50
  -1   1  -4  130.09    4.29
  -1   1  -4  133.88    4.42
  -1   1  -4  122.82    4.57
  -1   1  -4  131.64    4.55
  -1   1  -4  139.95    4.50
  -1  -1  -4  132.92    4.35
  -1  -1  -4  132.47    4.62
  -1  -1  -4  126.10    4.40
  -1  -1  -5    0.69    0.65
  -1   1  -5   -0.31    1.02
  -1   1  -5    0.47    0.94
  -1   1  -5    0.40    0.66
  -1   1  -5    0.12    0.76
  -1   1  -5   -0.43    0.68
   1   1   5    1.46    0.94
   1   1   5    1.34    1.18
   1  -1   5   -0.84    0.98
  -1   1  -5    0.87    1.01
  -1  -1  -5   -0.21    0.96
  -1   1  -5    0.21    0.97
  -1   1  -5    0.53    1.17
  -1  -1  -5    1.11    1.29
  -1  -1  -5    1.04    1.01
  -1  -1  -5   -0.75    1.19
  -1  -1  -5    0.26    1.35
  -1   1  -5    0.80    1.37
  -1   1  -5    2.62    1.56
  -1  -1  -5    0.10    1.49
  -1  -1  -5   -0.07    1.04
  -1  -1  -5    0.25    1.26
  -1   1  -5   -0.54    1.02
  -1   1  -5   -0.16    0.98
  -1   1  -6   41.83    2.08
   1   1   6   43.89    2.75
   1  -1   6   47.50    2.96
   1   1   6   44.33    3.10
   1  -1   6   42.95    3.20
  -1  -1  -6   44.26    2.59
  -1   1  -6   45.89    2.64
  -1   1  -6   47.50    2.31
  -1   1  -6   43.19    2.30
  -1  -1  -6   42.92    2.32
  -1  -1  -6   45.56    2.44
  -1  -1  -6   40.71    2.72
  -1   1  -6   44.28    2.34
  -1  -1  -6   50.86    2.61
  -1  -1  -6   44.31    2.33
  -1   1  -6   43.62    2.42
  -1  -1  -6   42.48    2.55
  -1  -1  -6   47.66    2.28
  -1   1  -6   41.84    2.37
  -1  -1  -6   44.33    2.41
  -1  -1  -6   44.59    2.33
   1  -1   7  148.64    6.59
   1  -1   7  131.78    5.99
  -1  -1  -7  152.44    5.38
  -1   1  -7  148.84    5.39
  -1  -1  -7  152.09    5.42
  -1   1  -7  157.79    5.60
  -1  -1  -7  146.53    5.46
  -1  -1  -7  149.06    5.47
  -1  -1  -7  144.90    5.46
  -1   1  -7  149.32    5.49
  -1   1  -7  138.89    5.37
  -1  -1  -7  141.32    5.42
  -1   1  -7  147.73    5.28
  -1  -1  -8    9.65    1.24
  -1  -1  -8   10.09    1.26
  -1   1  -8   10.82    1.34
  -1   1  -8    8.12    1.20
  -1   1  -8   11.96    1.29
  -1  -1  -8    9.28    1.21
  -1   1  -8    9.33    1.30
  -1  -1  -8    9.83    1.22
  -1   1  -9   95.41    3.41
  -1  -1  -9   95.51    3.37
  -1  -1  -9   95.66    3.31
  -1   1  -9   95.72    3.32
   1   2 -10    7.30    0.52
   1   2  -9   50.42    2.28
   1  -2  -9   51.72    2.29
   1   2  -9   54.18    2.31
   1  -2  -9   53.49    2.32
   1   2  -9   52.64    2.14
   1  -2  -9   53.23    2.12
   1   2  -8   10.16    1.41
   1  -2  -8   10.60    1.19
   1  -2  -8   11.30    1.37
   1  -2  -8    7.21    1.38
   1   2  -8   12.30    1.48
   1  -2  -8    9.34    1.42
   1   2  -8   11.88    1.48
   1   2  -7   55.21    2.71
   1  -2  -7   52.63    2.37
   1   2  -7   56.36    2.54
   1  -2  -7   55.06    2.73
  -1  -2   7   63.09    3.79
  -1  -2   7   59.04    3.30
   1   2  -7   57.80    2.52
   1  -2  -7   61.98    2.81
   1  -2  -7   53.11    2.72
   1   2  -7   50.57    2.78
   1   2  -7   60.61    2.76
   1  -2  -7   61.57    2.85
   1  -2  -7   58.49    2.79
   1  -2  -6   82.31    3.34
   1   2  -6   80.88    3.27
   1  -2  -6   76.31    3.28
   1  -2  -6   75.09    3.06
   1   2  -6   80.80    3.45
   1   2  -6   78.35    3.42
   1  -2  -6   71.85    3.63
   1   2  -6   80.57    3.42
  -1   2   6   82.06    4.16
  -1  -2   6   79.68    3.94
  -1  -2   6   82.25    4.29
   1  -2  -6   79.24    3.47
   1   2  -6   81.56    3.22
   1  -2  -6   79.42    3.34
   1  -2  -6   83.24    3.44
   1  -2  -6   83.65    3.35
   1   2  -6   80.90    3.42
   1   2  -6   84.91    3.39
   1  -2  -6   85.72    3.38
   1  -2  -5   20.58    1.29
  -1  -2   5   22.53    1.68
   1   2  -5   22.08    1.60
   1   2  -5   24.82    1.67
   1  -2  -5   24.62    1.47
  -1   2   5   20.82    1.89
  -1  -2   5   20.09    2.06
  -1  -2   5   25.83    1.98
  -1   2   5   23.17    1.50
   1   2  -5   26.63    1.51
   1   2  -5   23.29    1.48
   1  -2  -5   21.49    1.43
   1  -2  -5   23.40    1.32
   1   2  -5   22.57    1.61
   1  -2  -5   22.80    1.48
   1  -2  -5   22.99    1.45
   1   2  -5   21.69    1.51
  -1   2   4  545.14   16.84
   1  -2  -4  552.66   17.19
  -1  -2   4  558.80   17.25
   1   2  -4  563.22   17.41
   1  -2  -4  557.05   16.99
   1  -2  -4  550.39   17.06
   1   2  -4  563.08   16.98
   1  -2  -4  563.43   16.91
   1  -2  -4  574.18   16.90
   1  -2  -4  534.03   16.88
   1   2  -4  543.85   16.95
  -1   2   4  560.27   17.03
  -1   2   4  493.38   16.66
  -1   2   4  524.97   17.42
  -1  -2   4  541.58   16.99
  -1  -2   4  561.95   17.42
  -1   2   3  112.61    3.78
   1  -2  -3  117.42    3.94
   1  -2  -3  114.14    3.91
   1   2  -3  111.31    4.13
  -1  -2   3  115.23    4.06
  -1  -2   3  114.10    4.15
  -1   2   3  109.91    3.77
  -1   2   3  106.36    4.07
  -1  -2   3  105.98    3.84
  -1  -2   3  111.42    3.79
   1   2  -2 3819.00  114.62
  -1  -2   2 3819.89  114.80
   1  -2  -2 3881.39  114.70
   1  -2  -2 3715.36  114.72
   1  -2  -2 3771.59  114.73
   1   2  -2 3788.05  114.80
  -1  -2   2 3826.38  114.70
  -1   2   2 3651.81  114.76
   1   2  -2 3811.96  114.65
  -1  -2   2 3820.59  114.84
   1   2  -1 1257.30   37.24
   1   2  -1 1222.23   37.23
   1  -2  -1 1257.79   37.30
  -1  -2   1 1246.27   37.31
   1  -2  -1 1248.26   37.30
   1   2  -1 1241.17   37.26
  -1   2   1 1227.63   37.24
  -1  -2   1 1201.54   37.32
  -1   2   1 1201.76   37.24
  -1  -2   1 1219.19   37.26
   1  -2  -1 1202.52   37.19
   1   2  -1 1226.09   37.25
  -1   2   0   29.73    1.17
   1   2   0   27.84    1.08
   1  -2   0   30.74    1.51
  -1   2   0   30.35    1.29
  -1   2   0   29.37    1.00
  -1  -2   0   30.15    1.27
  -1  -2   0   31.28    1.17
   1  -2   0   28.86    1.27
  -1  -2   0   28.70    1.14
   1  -2   0   28.03    1.26
  -1  -2   0   31.19    1.36
   1   2   0   30.10    0.98
  -1   2  -1 1593.71   46.44
   1  -2   1 1570.94   46.50
  -1   2  -1 1641.67   46.52
   1  -2   1 1585.46   46.58
  -1  -2  -1 1456.69   46.22
  -1  -2  -1 1571.51   46.56
   1  -2   2  519.42   15.75
   1  -2   2  531.71   15.93
   1  -2   2  507.12   15.84
   1  -2   2  480.27   15.77
  -1   2  -2  505.28   15.78
  -1  -2  -2  493.97   15.96
   1  -2   3  256.31    8.21
   1  -2   3  273.14    8.40
   1  -2   3  253.34    7.99
  -1   2  -3  227.24    7.83
  -1   2  -3  246.42    7.84
  -1  -2  -3  245.11    7.85
  -1   2  -3  252.76    7.84
   1  -2   3  230.68    8.05
  -1   2  -3  239.82    8.03
  -1  -2  -3  236.55    7.89
   1  -2   4  174.80    6.12
   1   2   4  163.25    5.46
   1  -2   4  176.90    5.80
   1  -2   4  171.61    6.39
  -1   2  -4  171.53    5.92
  -1   2  -4  178.40    5.69
   1  -2   4  163.11    5.89
  -1  -2  -4  166.42    5.76
  -1  -2  -4  168.09    5.64
  -1   2  -4  170.78    5.77
  -1  -2  -4  163.72    5.49
  -1  -2  -5  247.06    8.59
  -1   2  -5  262.29    8.48
  -1  -2  -5  251.60    8.46
  -1   2  -5  244.14    8.62
   1  -2   5  253.11    8.89
   1   2   5  234.85    8.66
   1   2   5  257.22    9.08
  -1   2  -5  270.59    8.79
  -1   2  -5  261.05    8.54
  -1  -2  -5  269.30    8.70
  -1  -2  -5  264.52    8.51
  -1   2  -5  246.54    8.48
  -1  -2  -5  262.11    8.48
  -1  -2  -5  261.68    8.75
  -1   2  -5  270.85    8.64
  -1  -2  -5  258.42    8.73
  -1  -2  -6   27.41    1.80
  -1   2  -6   26.95    1.48
  -1   2  -6   27.70    1.72
   1  -2   6   34.91    2.77
   1  -2   6   29.61    2.48
   1   2   6   28.63    2.12
  -1   2  -6   26.29    1.88
  -1  -2  -6   30.06    1.89
  -1  -2  -6   29.86    2.11
  -1   2  -6   30.02    1.87
  -1  -2  -6   32.44    2.12
  -1  -2  -6   27.50    2.30
  -1   2  -6   30.01    1.83
  -1  -2  -6   28.32    1.86
  -1  -2  -6   26.23    1.88
  -1  -2  -6   28.48    1.69
  -1  -2  -6   26.82    2.08
  -1   2  -6   24.75    1.92
  -1  -2  -6   31.43    1.88
   1  -2   7  149.19    6.70
   1   2   7  153.79    6.55
   1  -2   7  146.85    6.32
  -1  -2  -7  153.49    5.51
  -1   2  -7  158.25    5.55
  -1  -2  -7  147.23    5.55
  -1  -2  -7  149.76    5.48
  -1  -2  -7  152.02    5.67
  -1   2  -7  151.18    5.53
  -1   2  -7  152.24    5.59
  -1  -2  -7  151.85    5.56
  -1   2  -7  151.48    5.69
  -1  -2  -7  149.68    5.59
  -1  -2  -8   19.15    1.47
  -1   2  -8   21.45    1.52
  -1  -2  -8   20.21    1.48
  -1   2  -8   19.90    1.52
  -1  -2  -8   19.90    1.45
  -1   2  -8   21.68    1.64
  -1   2  -8   20.45    1.47
  -1  -2  -9    6.90    0.79
  -1   2  -9    6.41    0.81
  -1   2  -9    6.53    0.77
  -1  -2  -9    4.95    0.74
   1  -3  -9    9.93    0.87
   1   3  -9    8.55    1.00
   1   3  -9    9.27    1.12
   1  -3  -9    9.87    1.12
   1  -3  -8   18.19    1.42
   1   3  -8   17.93    1.63
   1  -3  -8   17.10    1.60
   1   3  -8   15.50    1.56
   1   3  -8   19.05    1.54
   1  -3  -8   18.87    1.60
   1   3  -7   23.60    1.67
  -1  -3   7   25.02    2.62
  -1   3   7   25.74    2.41
  -1  -3   7   24.73    2.35
   1   3  -7   27.99    1.86
   1  -3  -7   24.15    2.02
   1  -3  -7   24.69    1.97
   1  -3  -7   26.67    2.00
   1   3  -7   24.08    1.78
   1  -3  -7   26.11    1.89
   1  -3  -7   25.06    1.80
   1   3  -7   24.06    1.94
   1  -3  -6  186.10    6.48
   1   3  -6  175.29    6.63
   1   3  -6  187.09    6.61
   1  -3  -6  175.35    6.18
   1   3  -6  179.14    6.77
  -1  -3   6  176.42    6.82
   1   3  -6  195.54    6.79
   1  -3  -6  187.09    6.84
  -1  -3   6  204.18    7.46
  -1  -3   6  208.50    7.72
   1   3  -6  181.75    6.43
   1  -3  -6  182.85    6.35
   1  -3  -6  183.88    6.65
   1  -3  -6  198.12    6.67
   1  -3  -6  184.11    6.62
   1   3  -6  189.39    6.62
   1   3  -6  200.17    6.55
   1  -3  -6  192.08    6.53
   1  -3  -6  185.38    6.49
   1   3  -5  116.16    4.46
   1  -3  -5  121.27    4.35
   1   3  -5  121.56    4.48
   1  -3  -5  123.86    4.17
   1  -3  -5  114.26    4.38
   1  -3  -5  114.22    4.22
   1  -3  -5  122.07    4.66
   1   3  -5  132.90    4.82
  -1  -3   5  120.87    4.80
   1   3  -5  126.33    4.73
  -1   3   5  119.99    5.02
  -1  -3   5  133.62    5.25
  -1   3   5  119.15    4.35
   1   3  -5  120.33    4.38
   1  -3  -5  128.55    4.54
   1   3  -5  127.19    4.51
   1  -3  -5  118.29    4.34
   1  -3  -5  122.11    4.40
  -1   3   4  417.37   12.93
   1   3  -4  429.99   13.63
   1  -3  -4  429.85   13.14
   1   3  -4  433.05   13.47
   1  -3  -4  383.90   12.79
   1   3  -4  410.02   13.12
   1  -3  -4  421.02   13.06
   1  -3  -4  435.55   13.03
   1  -3  -4  417.92   13.21
   1  -3  -4  439.06   13.03
   1   3  -4  448.92   13.16
  -1   3   4  423.06   13.52
  -1   3   4  413.07   13.04
  -1  -3   4  451.27   13.75
   1   3  -4  433.62   13.01
  -1   3   4  373.76   12.80
  -1  -3   4  442.83   13.68
   1   3  -3  145.08    5.24
  -1   3   3  149.03    4.85
   1  -3  -3  148.87    4.97
  -1  -3   3  154.97    5.24
   1   3  -3  154.49    4.81
   1   3  -3  147.71    4.88
   1  -3  -3  142.25    4.82
  -1   3   3  148.10    5.14
   1   3  -3  143.30    4.86
  -1   3   3  144.45    4.76
  -1  -3   3  149.33    5.01
  -1  -3   3  143.43    5.30
   1  -3  -2 9650.12  290.54
   1  -3  -2 9831.98  290.47
   1   3  -2 9685.25  290.62
  -1  -3   2 9999.00  290.65
   1   3  -2 9413.25  290.37
   1  -3  -2 9706.95  290.54
  -1   3   2 9225.99  290.51
   1   3  -2 9643.88  290.45
  -1  -3   2 9543.38  290.58
  -1  -3   2 9791.73  290.70
   1   3  -1 3207.35   95.43
   1   3  -1 3263.32   95.46
   1  -3  -1 3091.66   95.68
   1   3  -1 3145.37   95.48
  -1  -3   1 3155.71   95.55
   1  -3  -1 3259.87   95.53
  -1   3   1 3209.94   95.40
   1  -3  -1 3176.33   95.45
   1  -3  -1 3042.06   95.28
   1   3  -1 3167.32   95.47
  -1  -3   1 3104.71   95.59
  -1  -3   1 3194.34   95.43
  -1   3   0 1127.47   33.71
   1   3   0 1092.37   33.66
   1  -3   0 1043.71   33.95
  -1  -3   0 1130.56   33.71
  -1  -3   0 1146.76   33.74
  -1   3   0 1145.20   33.80
  -1  -3   0 1067.24   33.58
   1  -3   0 1115.00   33.77
   1   3   0 1127.90   33.57
   1  -3   0 1100.23   33.70
  -1  -3   0 1110.15   33.85
  -1   3  -1  206.35    6.46
   1  -3   1  201.72    6.53
   1  -3   1  203.66    6.69
  -1  -3  -1  190.28    6.53
  -1   3  -1  203.11    6.57
   1  -3   2  453.33   14.20
   1  -3   2  457.23   14.29
   1  -3   2  454.80   14.14
  -1   3  -2  464.73   14.18
   1  -3   2  459.69   14.27
  -1  -3  -2  435.72   13.79
  -1  -3  -2  444.97   14.27
   1  -3   3    0.66    1.19
   1  -3   3    0.87    0.99
  -1  -3  -3    0.66    0.83
  -1   3  -3    0.38    0.90
   1  -3   3    0.95    1.08
  -1  -3  -3    0.26    0.66
  -1   3  -3    0.07    0.94
   1  -3   4  182.72    6.35
   1  -3   4  163.38    6.55
   1   3   4  155.75    5.59
   1  -3   4  179.85    6.06
   1  -3   4  174.92    6.30
  -1   3  -4  170.61    6.18
  -1   3  -4  189.27    5.94
  -1   3  -4  183.07    5.98
  -1  -3  -4  181.26    5.78
  -1  -3  -4  174.87    5.97
  -1   3  -5   26.29    1.75
  -1  -3  -5   26.65    1.66
  -1  -3  -5   26.18    1.73
  -1   3  -5   28.37    1.85
  -1   3  -5   26.78    1.50
   1  -3   5   25.75    2.30
   1   3   5   26.75    1.70
   1   3   5   27.33    1.95
   1  -3   5   27.44    1.94
  -1   3  -5   27.54    1.73
  -1   3  -5   28.93    1.74
  -1  -3  -5   26.61    1.65
  -1   3  -5   29.08    1.94
  -1  -3  -5   28.56    1.97
  -1  -3  -5   27.77    1.99
  -1   3  -5   33.60    1.92
  -1   3  -5   26.86    1.78
  -1  -3  -5   27.28    1.64
  -1   3  -6    7.42    1.02
  -1   3  -6    6.40    1.20
  -1  -3  -6    7.45    1.26
   1  -3   6    7.84    1.84
   1  -3   6   11.27    1.94
   1   3   6    6.60    1.61
  -1  -3  -6    7.75    1.18
  -1  -3  -6    7.34    1.31
  -1   3  -6    8.47    1.35
  -1   3  -6    7.76    1.30
  -1  -3  -6    8.13    1.51
  -1  -3  -6    7.96    1.56
  -1   3  -6    7.33    1.39
  -1  -3  -6    8.05    1.34
  -1   3  -7  262.29    9.24
   1  -3   7  272.33   10.67
   1   3   7  286.75   10.45
   1  -3   7  269.93   10.40
  -1   3  -7  282.71    9.42
  -1  -3  -7  290.97    9.41
  -1  -3  -7  279.51    9.41
  -1   3  -7  288.90    9.52
  -1  -3  -7  283.46    9.64
  -1  -3  -7  286.49    9.45
  -1   3  -7  289.33    9.60
  -1  -3  -7  295.01    9.78
  -1  -3  -8   49.17    2.32
  -1   3  -8   55.12    2.39
  -1   3  -8   50.71    2.38
  -1   3  -8   52.21    2.51
  -1   3  -8   52.23    2.45
  -1  -3  -8   53.07    2.37
  -1  -3  -8   53.82    2.48
  -1   3  -9    9.54    0.85
  -1  -3  -9    9.33    0.82
  -1   3  -9    9.69    0.83
   1  -4  -9    1.47    0.88
   1   4  -9    3.20    0.92
   1   4  -9    2.51    0.80
   1  -4  -9    2.84    0.71
   1   4  -8   19.68    1.51
   1  -4  -8   19.01    1.42
   1  -4  -8   20.74    1.79
   1   4  -8   18.95    1.52
   1  -4  -8   21.70    1.57
   1  -4  -8   19.19    1.65
   1   4  -8   23.19    1.73
   1   4  -8   18.48    1.63
   1   4  -7   -0.09    0.98
   1   4  -7    0.71    1.25
  -1   4   7    1.13    1.42
  -1  -4   7    1.55    1.67
  -1  -4   7    1.00    1.46
   1  -4  -7    0.73    1.04
   1   4  -7    0.45    1.12
   1   4  -7   -0.50    1.20
   1  -4  -7    0.26    1.10
   1  -4  -7    0.49    1.38
   1  -4  -7   -0.10    1.40
   1  -4  -7   -1.26    1.39
   1  -4  -7    0.45    1.15
   1   4  -7    0.50    1.28
   1   4  -6    8.31    1.48
   1  -4  -6   10.15    1.38
   1   4  -6   11.75    1.34
   1   4  -6   12.18    1.49
  -1  -4   6   11.06    1.64
   1  -4  -6    8.77    1.33
   1   4  -6    9.78    1.37
  -1   4   6    7.43    1.60
  -1  -4   6    6.42    1.84
  -1  -4   6    6.30    1.67
   1  -4  -6    8.79    1.29
   1  -4  -6    9.56    1.18
   1   4  -6   10.63    1.31
   1   4  -6   10.48    1.30
   1  -4  -6    8.63    1.49
   1  -4  -6    8.11    1.55
   1  -4  -6    9.85    1.61
   1  -4  -6   10.61    1.22
   1   4  -6   10.86    1.45
   1  -4  -6   11.44    1.40
   1  -4  -5  472.30   14.91
   1   4  -5  483.15   15.35
   1   4  -5  463.92   15.29
   1  -4  -5  494.73   15.23
   1  -4  -5  476.03   15.45
  -1  -4   5  480.52   15.86
   1  -4  -5  455.40   15.06
  -1  -4   5  525.94   16.15
  -1  -4   5  488.51   16.08
   1  -4  -5  474.89   15.08
   1  -4  -5  494.02   15.34
   1   4  -5  498.12   15.32
   1  -4  -5  469.88   15.17
   1  -4  -5  501.03   15.22
  -1   4   4 1007.83   30.94
   1  -4  -4 1024.57   31.20
   1  -4  -4  998.78   31.28
   1   4  -4 1051.68   31.67
   1   4  -4 1068.73   31.25
   1   4  -4 1019.99   31.19
   1  -4  -4 1031.61   31.12
   1   4  -4 1045.48   31.05
  -1  -4   4 1085.38   31.87
  -1  -4   4  996.71   31.30
  -1  -4   4 1069.20   31.81
  -1   4   4  919.81   30.94
   1   4  -3  966.75   29.44
   1   4  -3  985.91   29.45
  -1  -4   3 1008.17   29.49
   1   4  -3  953.06   28.92
   1   4  -3  975.07   29.08
   1  -4  -3  960.24   29.00
   1   4  -3  909.76   29.03
   1   4  -3  959.12   29.05
  -1  -4   3  997.37   29.56
  -1   4   3  902.83   28.85
   1   4  -2  314.91    9.81
  -1   4   2  300.05    9.58
  -1  -4   2  314.25    9.93
   1  -4  -2  305.35    9.77
   1   4  -2  300.19    9.65
  -1  -4   2  308.06    9.90
  -1  -4   2  312.23    9.99
  -1   4   2  314.87    9.83
  -1  -4   2  306.26    9.78
   1   4  -1 6464.28  194.99
   1  -4  -1 6503.44  195.08
   1  -4  -1 6497.49  195.25
  -1  -4   1 6457.60  195.12
   1  -4  -1 6310.78  195.03
  -1  -4   1 6359.46  195.18
  -1  -4   1 6469.49  194.90
  -1   4   1 6577.57  195.03
   1   4   0   13.10    0.95
  -1  -4   0   13.36    1.09
   1  -4   0   13.57    1.46
  -1  -4   0   14.65    1.09
  -1   4   0   15.73    1.17
  -1  -4   0   16.67    1.25
   1  -4   0   15.08    1.13
   1  -4   0   16.58    1.01
   1   4   0   14.36    0.80
  -1   4  -1   36.04    1.63
  -1   4  -1   29.79    1.76
  -1  -4  -1   35.45    1.17
  -1  -4  -1   35.21    1.76
   1  -4   1   34.54    2.05
   1   4   1   32.94    1.21
   1  -4   1   32.59    1.77
   1   4   1   33.65    1.42
  -1   4  -1   37.95    1.70
   1  -4   1   36.09    1.76
   1  -4   1   36.43    1.67
  -1   4  -2    7.34    1.07
  -1   4  -2    5.49    0.38
   1  -4   2    5.82    1.10
   1  -4   2    5.60    1.12
   1  -4   2    4.63    1.06
  -1   4  -2    4.54    1.08
  -1  -4  -2    4.94    0.53
   1  -4   2    7.08    1.27
  -1  -4  -2    3.64    1.22
   1  -4   3   32.86    2.04
   1  -4   3   30.91    1.96
  -1  -4  -3   28.29    1.59
  -1   4  -3   31.13    1.66
  -1   4  -3   31.92    1.61
  -1  -4  -3   30.86    1.40
  -1   4  -3   33.80    1.91
   1   4   4   60.65    2.35
   1  -4   4   63.67    3.35
   1  -4   4   71.63    2.93
   1  -4   4   60.13    3.08
  -1   4  -4   65.66    2.68
  -1   4  -4   60.74    2.71
  -1  -4  -4   67.69    2.50
  -1  -4  -4   65.63    2.76
  -1  -4  -5   54.89    2.32
  -1  -4  -5   49.86    2.60
  -1   4  -5   56.67    2.54
   1  -4   5   49.68    2.81
  -1   4  -5   51.21    2.39
  -1   4  -5   53.97    2.78
   1   4   5   46.03    2.45
   1   4   5   53.77    2.90
   1  -4   5   51.73    2.44
   1  -4   5   49.74    2.80
   1   4   5   48.26    2.65
   1  -4   5   56.09    3.24
  -1   4  -5   52.16    2.67
  -1   4  -5   55.68    2.44
  -1  -4  -5   53.67    2.38
  -1  -4  -5   54.80    2.56
  -1   4  -5   49.80    2.43
  -1  -4  -5   54.13    2.66
  -1  -4  -5   53.24    2.62
  -1   4  -5   50.92    2.53
  -1  -4  -5   53.01    2.38
  -1  -4  -5   51.30    2.79
  -1  -4  -6   46.69    2.29
  -1   4  -6   47.45    2.27
  -1   4  -6   45.94    2.44
  -1   4  -6   45.46    2.57
   1  -4   6   58.56    3.59
   1   4   6   52.52    3.10
  -1   4  -6   52.09    2.50
  -1  -4  -6   49.39    2.61
  -1  -4  -6   49.57    2.45
  -1   4  -6   46.50    2.47
  -1  -4  -6   48.55    2.70
  -1  -4  -6   49.91    2.68
  -1  -4  -6   46.53    2.44
  -1   4  -6   49.29    2.56
  -1  -4  -6   50.80    2.40
  -1   4  -7   19.19    1.48
   1  -4   7   16.83    2.19
   1   4   7   19.93    2.14
   1  -4   7   21.77    2.49
  -1  -4  -7   21.57    1.88
  -1  -4  -7   20.30    2.04
  -1  -4  -7   20.06    1.55
  -1   4  -7   23.47    1.80
  -1  -4  -7   18.68    1.61
  -1   4  -7   19.95    1.72
  -1  -4  -7   20.08    1.60
  -1   4  -7   17.90    1.58
  -1  -4  -7   19.84    1.64
  -1   4  -8   45.54    2.25
  -1   4  -8   46.34    2.32
  -1   4  -8   46.83    2.22
  -1  -4  -8   47.84    2.20
  -1   4  -8   49.94    2.25
  -1   4  -9   58.18    2.28
  -1   4  -9   63.99    2.26
   1  -5  -9    0.44    0.83
   1   5  -9    2.19    0.88
   1   5  -9    1.03    0.72
   1   5  -8  102.23    4.01
   1  -5  -8  105.92    3.93
   1   5  -8  112.38    4.07
   1  -5  -8  105.83    4.25
   1   5  -8  109.01    4.11
   1  -5  -8  111.73    4.16
   1  -5  -8  108.15    4.09
   1  -5  -7  161.87    5.77
   1  -5  -7  146.75    5.85
   1   5  -7  152.98    6.18
  -1   5   7  169.60    6.75
  -1   5   7  162.44    6.58
  -1  -5   7  159.47    7.03
  -1  -5   7  161.71    6.92
   1  -5  -7  152.08    5.66
   1   5  -7  164.05    5.84
   1  -5  -7  171.08    6.05
   1  -5  -7  174.06    6.09
   1   5  -7  160.49    5.86
   1  -5  -7  167.14    5.92
   1  -5  -7  174.13    6.09
   1  -5  -7  164.63    5.83
   1   5  -7  165.58    6.01
   1  -5  -6   40.50    2.24
   1   5  -6   41.08    2.36
   1  -5  -6   39.68    2.08
   1   5  -6   43.42    2.26
   1   5  -6   43.83    2.48
   1  -5  -6   39.05    2.24
  -1  -5   6   36.44    2.72
   1   5  -6   42.97    2.63
  -1  -5   6   48.44    3.12
  -1   5   6   43.58    2.76
  -1  -5   6   39.39    2.95
   1  -5  -6   43.21    2.11
   1   5  -6   42.95    2.24
   1  -5  -6   41.35    2.50
   1  -5  -6   41.11    2.51
   1   5  -6   40.74    2.33
   1  -5  -6   44.28    2.31
   1   5  -6   36.67    1.97
   1  -5  -6   38.80    2.07
   1  -5  -6   41.50    2.16
   1   5  -5    0.92    1.08
   1  -5  -5    2.51    1.13
  -1  -5   5    0.60    1.32
   1  -5  -5    2.83    0.96
  -1  -5   5    3.12    1.60
  -1  -5   5    2.30    1.44
  -1   5   5    0.61    1.10
   1   5  -5    1.50    0.89
   1  -5  -5    2.03    0.92
   1  -5  -5    2.05    1.31
   1  -5  -5    1.97    1.30
   1  -5  -5    2.99    1.37
   1  -5  -5    2.18    1.06
   1  -5  -5    2.21    0.89
   1   5  -4 1513.75   44.84
  -1   5   4 1400.13   43.99
   1  -5  -4 1471.00   44.34
  -1  -5   4 1340.12   44.86
   1  -5  -4 1462.67   44.34
   1  -5  -4 1480.31   44.12
   1   5  -4 1408.23   44.29
   1  -5  -4 1465.38   44.21
   1   5  -4 1456.58   44.35
  -1  -5   4 1515.14   44.90
  -1  -5   4 1434.22   44.55
   1   5  -4 1463.39   44.13
  -1   5   4 1462.63   44.59
  -1  -5   4 1432.42   45.02
   1   5  -3   65.75    2.87
  -1  -5   3   66.16    3.02
   1   5  -3   65.93    2.26
   1   5  -3   65.31    2.53
   1   5  -3   61.46    2.51
   1  -5  -3   64.84    2.41
  -1  -5   3   71.17    3.08
  -1  -5   3   67.10    2.81
   1   5  -3   68.69    2.46
  -1   5   3   63.73    2.58
  -1   5   3   58.96    2.11
   1   5  -2 5148.99  150.55
   1   5  -2 4731.99  150.28
   1   5  -2 5133.20  150.66
  -1  -5   2 5160.91  150.73
  -1   5   2 4912.47  150.37
   1  -5  -2 4965.34  150.53
  -1  -5   2 5049.42  150.71
   1   5  -2 5116.54  150.42
  -1  -5   2 4825.59  150.78
  -1  -5   2 5073.55  150.48
  -1   5   2 4876.73  150.32
  -1   5   2 4982.77  150.56
  -1   5   1  403.21   12.24
   1   5  -1  381.36   12.18
  -1  -5   1  392.06   12.35
   1  -5  -1  383.63   12.52
  -1   5   1  380.81   11.92
  -1  -5   1  414.16   12.44
   1   5  -1  377.36   12.06
  -1   5   1  399.09   12.21
   1  -5  -1  390.98   12.25
  -1  -5   1  384.72   12.42
  -1   5   0  666.52   20.10
   1   5   0  630.17   20.04
   1  -5   0  642.12   20.44
   1   5   0  658.01   20.03
  -1  -5   0  628.54   20.17
  -1  -5   0  655.70   20.05
  -1   5   0  646.29   20.18
   1  -5   0  655.70   20.08
  -1  -5   0  661.21   20.27
  -1   5   0  659.07   20.11
   1  -5   0  657.58   20.22
  -1   5  -1  340.05   10.80
   1   5   1  340.86   10.77
  -1  -5  -1  341.45   10.82
   1  -5   1  329.89   11.16
   1   5   1  335.96   10.47
  -1   5  -1  334.70   10.95
   1  -5   1  362.40   10.96
  -1   5  -1  342.87   10.84
   1  -5   1  352.64   10.94
   1  -5   1  356.98   10.92
   1   5   1  323.63   10.60
  -1  -5  -2   45.80    1.60
   1  -5   2   44.74    2.50
  -1  -5  -2   47.24    2.26
  -1   5  -2   41.46    2.28
  -1   5  -2   47.38    2.19
  -1   5  -2   48.68    1.96
  -1  -5  -2   45.06    1.85
  -1   5  -2   38.69    1.94
  -1   5  -2   47.82    1.62
   1  -5   2   41.47    2.24
   1  -5   2   46.08    2.29
   1  -5   2   45.86    2.30
   1  -5   3  263.14    8.80
   1  -5   3  277.49    8.97
  -1  -5  -3  248.64    8.08
  -1   5  -3  262.40    8.78
  -1   5  -3  248.13    8.38
  -1   5  -3  273.46    8.41
  -1  -5  -3  251.87    8.29
  -1  -5  -4   80.70    2.99
  -1   5  -4   92.31    3.37
  -1  -5  -4   81.86    3.30
  -1   5  -4   83.29    3.35
  -1   5  -4   84.16    3.73
   1  -5   4   82.55    3.95
   1  -5   4   77.28    3.96
   1  -5   4   81.94    3.54
  -1  -5  -4   80.65    3.14
  -1  -5  -4   83.86    3.40
  -1  -5  -4   81.06    3.45
  -1   5  -4   89.66    3.45
  -1   5  -5   57.88    2.64
  -1  -5  -5   54.56    2.34
  -1  -5  -5   51.60    2.68
   1  -5   5   52.00    3.07
  -1   5  -5   57.14    2.99
   1  -5   5   55.56    2.70
   1  -5   5   55.82    3.03
   1  -5   5   52.31    3.33
   1   5   5   58.85    2.99
   1   5   5   48.48    2.57
  -1   5  -5   55.09    2.60
  -1  -5  -5   53.72    2.57
  -1  -5  -5   53.29    2.44
  -1   5  -5   56.72    2.55
  -1  -5  -5   55.21    3.02
  -1  -5  -5   53.53    2.75
  -1  -5  -5   59.38    2.88
  -1   5  -5   55.23    2.61
  -1  -5  -5   57.63    2.44
  -1  -5  -5   54.39    2.40
  -1  -5  -6  395.79   13.10
  -1   5  -6  407.92   12.91
  -1  -5  -6  353.42   12.66
  -1   5  -6  379.38   13.34
   1   5   6  403.15   13.67
   1  -5   6  415.14   14.17
  -1  -5  -6  405.98   12.87
  -1   5  -6  406.31   12.98
  -1   5  -6  405.54   12.95
  -1  -5  -6  413.48   13.02
  -1  -5  -6  395.13   13.14
  -1  -5  -6  407.17   13.07
  -1  -5  -6  402.75   12.89
  -1   5  -6  403.43   13.08
  -1  -5  -6  409.68   13.26
  -1  -5  -6  399.08   12.86
  -1  -5  -6  396.98   12.82
  -1   5  -7  162.64    6.11
   1   5   7  176.92    6.90
   1  -5   7  167.18    7.22
   1  -5   7  189.93    7.44
  -1  -5  -7  181.04    6.37
  -1  -5  -7  170.21    6.48
  -1  -5  -7  173.29    6.02
  -1   5  -7  176.06    6.29
  -1   5  -7  178.36    6.23
  -1  -5  -7  170.72    6.13
  -1   5  -7  175.24    6.21
  -1  -5  -8    9.29    1.34
  -1   5  -8    9.81    1.19
  -1  -5  -8   11.58    1.08
  -1   5  -8    9.09    1.29
  -1  -5  -8   10.61    1.15
  -1   5  -8   11.31    1.19
  -1   5  -8   11.20    1.20
  -1   5  -9  142.13    4.68
  -1   5  -9  143.81    4.64
   1  -6  -9    0.76    0.88
   1  -6  -9    2.03    0.81
   1   6  -9    2.94    0.85
   1   6  -8   30.69    1.81
   1  -6  -8   35.80    1.76
   1   6  -8   36.31    1.90
   1  -6  -8   32.22    2.08
   1  -6  -8   34.54    2.07
   1  -6  -8   33.69    1.94
   1  -6  -7  319.00   10.73
   1  -6  -7  324.42   10.96
   1   6  -7  331.51   11.02
   1   6  -7  298.86   11.31
  -1  -6   7  343.68   12.18
  -1   6   7  344.61   11.82
  -1  -6   7  339.95   12.21
   1   6  -7  332.44   10.87
   1  -6  -7  342.17   10.74
   1  -6  -7  343.59   11.11
   1  -6  -7  341.95   11.08
   1  -6  -7  327.52   10.92
   1   6  -7  331.79   11.03
   1  -6  -7  317.81   10.80
   1   6  -6    0.43    1.25
   1   6  -6    1.58    1.15
   1  -6  -6    0.64    1.00
   1  -6  -6    0.27    1.16
   1   6  -6    1.45    1.26
   1   6  -6    0.98    1.13
  -1  -6   6    1.12    1.52
  -1   6   6    0.44    1.22
  -1  -6   6    0.58    1.55
  -1   6   6    2.01    1.46
   1  -6  -6    0.34    1.04
   1   6  -6    0.32    1.03
   1   6  -6    0.58    1.17
   1  -6  -6   -0.93    1.49
   1  -6  -6    1.27    1.45
   1   6  -6    0.09    1.15
   1  -6  -6   -1.13    1.36
   1   6  -6    1.43    1.00
   1  -6  -6    0.59    1.13
   1  -6  -5   32.92    1.74
   1  -6  -5   35.48    1.97
   1   6  -5   37.88    2.18
   1   6  -5   39.11    2.50
  -1  -6   5   34.04    2.62
   1  -6  -5   33.25    1.89
  -1   6   5   32.59    2.37
  -1  -6   5   32.82    2.42
  -1   6   5   37.53    2.22
  -1  -6   5   38.92    2.74
   1   6  -5   38.35    1.88
   1  -6  -5   36.33    1.84
   1  -6  -5   34.11    2.14
   1  -6  -5   37.31    2.30
   1  -6  -5   36.86    1.96
   1  -6  -5   35.68    2.20
   1   6  -5   32.34    1.94
   1   6  -5   35.60    1.86
   1  -6  -5   32.93    1.82
   1  -6  -5   34.55    1.73
  -1  -6   4  108.80    4.42
  -1  -6   4  102.28    4.23
  -1   6   4  109.56    4.32
  -1  -6   4  111.12    4.66
   1   6  -4  102.94    3.65
  -1   6   4  103.08    4.01
   1  -6  -4  106.47    3.86
  -1   6   4  100.40    3.52
   1   6  -4  106.31    4.44
  -1  -6   4  118.10    4.68
   1  -6  -4  105.96    3.64
   1  -6  -4  107.45    3.68
   1   6  -4  102.46    3.93
   1  -6  -4  101.37    3.82
  -1  -6   3  416.71   13.31
   1  -6  -3  406.21   12.68
  -1   6   3  390.16   12.40
   1   6  -3  400.14   13.18
  -1   6   3  437.20   13.07
   1   6  -3  404.72   12.66
  -1   6   3  397.88   12.71
  -1  -6   3  423.88   13.35
  -1  -6   3  403.89   12.97
   1  -6  -3  387.67   12.59
   1   6  -3  409.71   12.42
   1   6  -3  392.99   12.70
   1  -6  -3  401.93   12.62
   1   6  -2  138.93    5.24
  -1  -6   2  154.69    5.38
  -1   6   2  144.79    4.95
  -1   6   2  142.73    4.74
  -1   6   2  146.76    5.13
   1   6  -2  149.16    4.97
  -1  -6   2  143.30    5.34
  -1  -6   2  157.18    5.38
   1  -6  -2  153.11    4.80
   1   6  -2  142.46    4.79
   1   6  -2  153.17    5.12
  -1   6   2  144.96    5.19
   1   6  -2  143.31    4.85
   1  -6  -2  138.56    4.78
   1   6  -1    9.74    1.01
  -1   6   1    8.60    1.02
   1   6  -1    8.39    1.17
  -1  -6   1    9.05    1.28
   1  -6  -1    7.62    1.54
   1  -6  -1    7.04    1.17
  -1  -6   1    7.94    1.28
   1  -6  -1    8.77    0.90
  -1  -6   1    8.70    0.70
  -1   6   1    9.39    1.05
  -1  -6   1    6.95    1.24
  -1   6   0   20.23    1.32
   1   6   0   21.70    1.32
  -1  -6   0   20.70    1.54
  -1   6   0   21.23    1.48
   1   6   0   22.62    1.32
   1  -6   0   25.82    1.99
  -1  -6   0   20.02    1.56
   1  -6   0   20.98    1.32
   1  -6   0   21.97    1.58
  -1   6   0   20.92    1.39
  -1   6  -1  161.77    5.49
   1   6   1  166.56    5.46
   1  -6   1  164.18    5.94
  -1   6  -1  163.89    5.70
   1   6   1  153.06    5.15
   1  -6   1  166.09    5.68
  -1   6  -1  162.54    5.52
   1  -6   1  158.86    5.65
   1  -6   1  159.07    5.59
  -1  -6  -2    2.00    0.39
  -1  -6  -2    0.69    1.05
   1  -6   2    2.46    1.48
  -1   6  -2    4.15    1.17
  -1   6  -2    1.42    0.52
   1  -6   2    1.20    1.11
   1  -6   2    2.06    1.12
   1  -6   2    1.82    1.11
  -1   6  -2    1.39    0.95
  -1   6  -2    2.48    0.94
  -1  -6  -2    1.29    0.65
   1  -6   3  244.97    7.87
   1  -6   3  233.11    8.00
  -1  -6  -3  217.04    7.03
   1  -6   3  238.54    8.15
  -1  -6  -3  206.10    6.90
  -1   6  -3  230.54    7.89
  -1  -6  -3  228.43    7.25
  -1   6  -3  227.86    7.36
  -1   6  -3  219.31    7.34
  -1  -6  -4    1.33    0.98
  -1  -6  -4    0.90    0.68
  -1   6  -4    1.50    1.06
  -1   6  -4    0.13    1.26
   1  -6   4   -0.64    1.44
   1  -6   4    0.23    1.12
   1  -6   4    0.94    1.27
   1   6   4    0.84    0.77
  -1  -6  -4   -0.06    0.91
  -1  -6  -4   -0.08    1.15
  -1  -6  -4   -0.46    1.40
  -1   6  -4    0.70    0.99
  -1  -6  -4    0.85    1.27
  -1  -6  -5   49.96    2.51
  -1   6  -5   53.38    2.62
  -1  -6  -5   44.86    2.12
   1  -6   5   46.01    3.09
  -1   6  -5   51.97    2.95
   1   6   5   51.33    2.72
   1  -6   5   52.46    2.74
   1  -6   5   48.46    3.30
  -1   6  -5   50.11    2.47
  -1   6  -5   55.05    2.44
  -1  -6  -5   54.08    2.40
  -1  -6  -5   53.37    2.48
  -1  -6  -5   50.89    2.68
  -1  -6  -5   49.17    2.90
  -1  -6  -5   51.32    2.69
  -1  -6  -5   52.23    2.79
  -1   6  -5   49.45    2.20
  -1  -6  -5   50.93    2.28
  -1  -6  -5   49.79    2.23
  -1   6  -5   51.22    2.53
  -1  -6  -6   99.41    4.06
  -1  -6  -6   81.47    3.52
  -1   6  -6   96.90    3.98
  -1   6  -6  102.16    3.95
  -1   6  -6   94.49    4.35
   1  -6   6   92.99    4.98
   1  -6   6  108.10    5.01
   1   6   6   97.96    4.51
   1   6   6  104.72    4.41
  -1  -6  -6  100.72    4.35
  -1  -6  -6  103.64    4.22
  -1  -6  -6   96.63    4.01
  -1  -6  -6   95.16    3.66
  -1  -6  -6  103.68    4.30
  -1   6  -6   97.61    3.95
  -1  -6  -6   83.64    3.72
  -1  -6  -6   98.15    3.75
  -1  -6  -6   99.16    3.87
  -1   6  -6   95.01    3.92
  -1  -6  -6   93.05    3.81
  -1   6  -6  106.12    3.94
  -1   6  -7    3.68    1.16
  -1  -6  -7    2.76    1.49
  -1  -6  -7    0.73    1.53
  -1   6  -7    4.78    1.29
  -1   6  -7    5.87    1.29
  -1   6  -7    3.23    1.06
  -1  -6  -7    3.74    1.05
  -1  -6  -7    4.19    1.09
  -1  -6  -8   53.38    2.50
  -1   6  -8   52.46    2.40
  -1   6  -8   51.24    2.30
  -1   6  -8   56.10    2.33
  -1   6  -8   52.69    2.31
  -1  -6  -8   52.71    2.26
  -1   6  -9  111.99    3.71
  -1   6  -9  115.29    3.72
   1  -7  -9   26.66    1.40
   1   7  -9   28.54    1.33
   1  -7  -9   25.36    1.29
   1   7  -8   -0.23    0.93
   1   7  -8   -0.32    0.97
   1   7  -8    0.63    0.88
   1  -7  -8    0.65    1.23
   1  -7  -8    0.56    1.02
   1  -7  -8    0.39    1.22
   1  -7  -7    7.40    1.37
   1  -7  -7    5.70    1.08
   1   7  -7    6.32    1.26
   1   7  -7    6.39    1.47
  -1  -7   7    4.11    1.78
   1   7  -7    5.40    1.14
   1  -7  -7    5.85    1.11
   1   7  -7    7.54    1.28
   1  -7  -7    6.86    1.55
   1  -7  -7    6.62    1.61
   1  -7  -7    7.80    1.61
   1  -7  -7    6.97    1.35
   1   7  -6   61.24    3.09
   1   7  -6   65.88    3.05
   1  -7  -6   61.19    2.62
   1  -7  -6   60.51    2.90
  -1  -7   6   67.02    3.90
   1   7  -6   61.27    3.29
   1   7  -6   61.74    3.41
  -1   7   6   64.20    3.49
   1   7  -6   65.67    2.77
   1   7  -6   59.70    2.82
   1  -7  -6   58.11    2.65
   1  -7  -6   54.83    3.03
   1  -7  -6   64.79    3.20
   1  -7  -6   55.97    2.65
   1   7  -6   58.83    2.69
   1  -7  -6   62.48    3.16
   1  -7  -6   61.62    2.87
   1   7  -5  268.81    9.31
   1  -7  -5  271.48    9.15
   1  -7  -5  283.08    8.95
  -1  -7   5  262.60   10.28
   1   7  -5  275.67    9.96
   1  -7  -5  255.21    9.05
  -1  -7   5  265.54   10.21
  -1   7   5  283.99    9.84
  -1   7   5  281.34    9.44
   1   7  -5  288.72    9.06
   1  -7  -5  275.50    9.00
   1  -7  -5  285.58    9.29
   1  -7  -5  275.87    9.38
   1  -7  -5  278.03    9.14
   1  -7  -5  271.08    9.01
   1   7  -5  275.78    9.11
   1   7  -5  271.19    9.14
   1  -7  -5  281.80    9.36
   1  -7  -4    0.43    0.74
   1   7  -4   -0.45    0.97
   1  -7  -4   -0.62    0.91
   1  -7  -4    0.19    0.69
  -1  -7   4    0.80    1.43
   1   7  -4    1.64    1.28
  -1   7   4    0.12    1.12
  -1  -7   4    0.73    1.05
  -1  -7   4    1.74    1.44
   1   7  -4    0.51    0.58
  -1   7   4    0.39    0.82
   1  -7  -4   -0.28    1.12
   1  -7  -4    2.18    0.94
   1  -7  -4    0.71    1.23
  -1  -7   3  189.57    6.50
   1  -7  -3  177.23    5.60
  -1   7   3  168.23    5.39
   1   7  -3  175.48    6.24
  -1  -7   3  160.81    5.87
  -1   7   3  178.08    6.01
   1   7  -3  168.36    5.64
  -1  -7   3  169.98    6.38
  -1  -7   3  156.60    6.10
  -1   7   3  157.14    5.53
  -1  -7   3  163.63    5.45
   1  -7  -3  157.19    5.52
   1   7  -3  173.62    6.04
   1   7  -3  166.60    5.31
   1   7  -3  159.77    5.65
   1  -7  -3  160.23    5.55
  -1  -7   2  300.14   10.04
   1   7  -2  298.58    9.87
  -1  -7   2  304.71   10.06
  -1  -7   2  312.60    9.48
  -1  -7   2  294.10   10.02
  -1   7   2  310.09    9.76
  -1   7   2  265.24    9.12
   1  -7  -2  299.58    9.34
   1   7  -2  307.82    9.73
   1   7  -2  309.23    9.38
  -1   7   2  300.44    9.79
   1  -7  -2  307.61    9.35
   1   7  -1  202.43    6.72
   1  -7  -1  190.55    7.03
  -1  -7   1  201.34    6.95
  -1  -7   1  201.35    6.92
  -1  -7   1  201.17    6.95
   1  -7  -1  193.43    6.81
  -1  -7   1  195.94    6.17
   1  -7  -1  202.89    6.50
  -1   7   1  195.40    6.64
  -1  -7   1  195.82    6.35
   1   7  -1  202.38    6.63
  -1   7   1  194.33    6.69
   1  -7  -1  189.03    6.35
  -1   7   0    1.52    0.97
  -1  -7   0    0.89    1.18
  -1  -7   0    1.22    0.80
   1  -7   0    4.43    1.60
   1   7   0    1.67    0.76
  -1   7   0    0.25    0.96
   1  -7   0    0.72    1.05
  -1  -7   0    2.25    1.18
   1  -7   0    1.07    0.85
  -1  -7   0    1.06    0.80
   1   7   0    0.64    0.87
  -1   7   0    0.96    0.93
   1  -7   0    0.83    0.69
   1   7   1 1499.69   46.03
  -1   7  -1 1524.03   46.56
   1  -7   1 1559.83   46.87
  -1  -7  -1 1499.44   46.27
   1  -7   1 1585.35   46.60
   1  -7   1 1546.35   46.50
  -1   7  -1 1521.74   46.37
   1   7   1 1466.96   46.13
  -1  -7  -1 1455.60   46.03
  -1   7  -1 1544.05   46.38
   1   7   1 1532.33   46.35
  -1  -7  -1 1537.88   46.00
   1  -7   2   17.32    2.09
  -1  -7  -2   17.88    0.78
  -1   7  -2   19.44    1.73
  -1  -7  -2   20.38    1.34
   1  -7   2   15.85    1.63
   1   7   2   19.23    0.84
   1  -7   2   17.24    1.60
  -1   7  -2   19.27    1.02
  -1  -7  -2   18.81    1.07
   1   7   2   18.82    1.49
  -1   7  -2   18.01    1.50
   1  -7   2   16.91    1.00
  -1   7  -2   18.29    1.27
  -1  -7  -2   20.20    1.23
   1  -7   3  263.19    9.06
   1  -7   3  262.92    9.14
   1  -7   3  252.37    8.93
   1   7   3  247.96    8.26
  -1  -7  -3  250.85    8.16
  -1   7  -3  274.16    9.08
   1  -7   3  260.47    9.42
   1  -7   3  248.84    8.04
  -1   7  -3  266.36    8.49
  -1  -7  -3  251.77    8.03
  -1  -7  -3  273.18    8.36
  -1   7  -4    1.11    1.06
  -1  -7  -4    0.66    1.02
  -1  -7  -4   -0.42    0.67
  -1   7  -4   -0.60    1.29
   1  -7   4    0.91    1.60
   1   7   4   -0.46    1.08
   1  -7   4    0.34    1.40
   1  -7   4    0.53    1.23
   1   7   4   -0.08    0.76
  -1  -7  -4    0.25    0.95
  -1  -7  -4    0.72    1.23
  -1  -7  -4    0.79    1.32
  -1  -7  -4   -0.69    1.44
  -1  -7  -4   -0.36    1.39
  -1   7  -4    0.36    1.00
  -1   7  -4    1.24    0.90
  -1  -7  -5    6.97    1.36
  -1  -7  -5    6.43    0.88
  -1   7  -5    9.00    1.37
   1  -7   5    8.77    1.88
   1  -7   5   10.63    2.07
   1  -7   5    5.51    1.37
   1   7   5    5.46    1.11
   1   7   5   10.21    1.58
  -1  -7  -5    6.99    1.02
  -1  -7  -5    5.49    1.18
  -1  -7  -5    5.65    1.15
  -1  -7  -5    8.75    1.56
  -1  -7  -5   10.43    1.60
  -1  -7  -5    7.72    1.79
  -1  -7  -5    8.90    1.68
  -1   7  -5    8.97    1.09
  -1  -7  -6   16.92    1.72
  -1   7  -6   16.34    1.69
  -1   7  -6   16.12    1.87
   1  -7   6   15.44    2.21
   1   7   6   13.84    1.78
  -1  -7  -6   18.21    1.52
  -1   7  -6   17.82    1.57
  -1   7  -6   17.47    1.63
  -1  -7  -6   19.17    1.58
  -1  -7  -6   23.10    2.19
  -1  -7  -6   19.26    1.39
  -1  -7  -6   16.51    2.06
  -1  -7  -6   17.22    1.86
  -1  -7  -6   17.41    1.81
  -1   7  -7    1.85    1.16
  -1   7  -7    0.48    1.02
  -1  -7  -7    4.00    1.08
  -1  -7  -7    1.61    0.87
  -1  -7  -7    3.38    1.61
  -1   7  -7    2.38    1.16
  -1  -7  -7    1.44    1.37
  -1   7  -8  115.45    4.04
  -1   7  -8  115.57    4.08
  -1   7  -8  108.77    4.01
  -1   7  -8  112.95    4.03
  -1  -7  -8  111.11    4.18
  -1   7  -9  299.48    9.24
   1   8  -9    2.28    0.66
   1  -8  -9    2.29    0.66
   1  -8  -9    1.73    0.78
   1   8  -8    0.16    0.82
   1   8  -8    0.59    0.93
   1  -8  -8    0.99    1.19
   1  -8  -8    0.84    1.02
   1  -8  -7   86.05    3.61
   1   8  -7   85.64    3.67
  -1  -8   7   94.47    4.51
  -1   8   7   76.75    4.10
  -1  -8   7   83.92    4.63
   1   8  -7   88.08    3.53
   1  -8  -7   82.19    3.31
   1  -8  -7   78.80    3.72
  -1   8   7   91.58    4.36
   1  -8  -7   87.12    3.76
   1  -8  -7   89.71    3.85
   1   8  -7   84.84    3.39
   1  -8  -7   88.52    3.58
   1   8  -7   82.57    3.52
   1   8  -6   21.34    1.87
   1  -8  -6   25.20    1.79
   1  -8  -6   20.75    1.45
   1   8  -6   20.61    1.99
  -1  -8   6   19.56    2.46
  -1  -8   6   28.86    2.77
  -1  -8   6   21.77    2.26
   1  -8  -6   22.01    1.58
   1   8  -6   25.88    1.78
   1  -8  -6   20.49    1.99
   1  -8  -6   22.37    1.93
  -1   8   6   17.29    2.19
   1   8  -6   23.31    1.69
   1  -8  -6   19.50    1.74
   1   8  -6   25.49    1.64
   1  -8  -6   20.86    2.03
   1  -8  -5  221.37    7.36
   1   8  -5  219.29    7.82
   1  -8  -5  221.97    7.62
   1   8  -5  233.73    7.85
   1   8  -5  217.53    8.50
  -1  -8   5  227.45    8.94
  -1   8   5  237.65    8.38
  -1  -8   5  231.98    8.89
  -1  -8   5  220.28    8.27
   1  -8  -5  214.42    7.44
   1   8  -5  224.64    7.46
   1  -8  -5  219.04    7.73
   1  -8  -5  224.20    7.59
   1  -8  -5  236.86    7.66
   1   8  -5  221.37    7.60
   1   8  -5  211.04    7.54
   1  -8  -5  233.57    7.89
   1   8  -4  115.24    4.43
   1  -8  -4  123.67    4.28
   1  -8  -4  107.91    4.13
  -1  -8   4  117.07    5.31
   1   8  -4  120.28    5.09
  -1   8   4  105.62    4.15
  -1  -8   4  115.05    5.26
  -1   8   4  118.56    4.81
   1   8  -4  109.90    4.05
  -1  -8   4  129.94    4.80
   1  -8  -4  117.78    4.15
   1  -8  -4  118.44    4.58
   1  -8  -4  117.01    4.38
  -1   8   4  128.25    5.03
   1  -8  -4  118.75    4.52
   1  -8  -4  116.59    4.27
   1   8  -4  119.87    4.31
   1   8  -3  278.95    9.38
   1  -8  -3  280.05    8.66
  -1   8   3  269.35    8.53
  -1  -8   3  276.34    9.65
  -1   8   3  270.75    9.16
  -1  -8   3  289.57    9.63
  -1   8   3  242.47    8.38
   1   8  -3  277.27    8.76
  -1  -8   3  274.17    9.42
  -1  -8   3  277.75    8.92
   1  -8  -3  265.69    8.61
  -1  -8   3  257.80    8.54
  -1   8   3  274.04    9.25
   1   8  -3  262.24    8.34
   1   8  -3  284.50    9.21
   1   8  -3  263.85    8.76
   1  -8  -3  268.29    8.64
  -1  -8   2  209.25    7.98
   1  -8  -2  206.39    7.77
   1   8  -2  244.82    7.83
  -1  -8   2  225.78    7.92
  -1  -8   2  222.41    7.17
  -1   8   2  229.17    7.59
  -1  -8   2  223.10    7.91
   1  -8  -2  219.79    7.14
  -1   8   2  227.74    7.66
   1   8  -2  222.82    7.55
   1   8  -2  220.01    7.17
   1   8  -2  205.13    7.17
   1  -8  -2  220.42    7.13
   1  -8  -1   50.48    2.89
  -1  -8   1   52.29    2.72
   1   8  -1   52.97    2.41
  -1  -8   1   53.19    2.15
   1  -8  -1   53.07    2.60
   1   8  -1   51.40    2.15
  -1  -8   1   51.64    2.67
  -1   8   1   52.20    2.33
  -1  -8   1   42.08    1.58
   1  -8  -1   51.68    2.19
  -1  -8   1   59.91    2.78
  -1  -8   1   52.21    2.04
  -1   8   1   51.41    2.42
   1   8  -1   49.95    2.33
   1  -8  -1   50.44    2.02
  -1  -8   0  371.61   11.82
  -1   8   0  367.24   12.13
   1  -8   0  369.46   12.54
  -1  -8   0  384.95   12.34
   1  -8   0  371.59   12.28
  -1  -8   0  372.45   12.26
   1   8   0  378.02   11.81
  -1   8   0  381.78   12.05
  -1  -8   0  353.43   11.72
   1   8   0  382.14   12.02
  -1   8   0  380.14   12.07
   1  -8   0  361.64   11.66
  -1  -8   0  387.88   11.68
   1  -8   1    3.41    0.46
   1   8   1    3.45    0.70
  -1   8  -1    3.08    1.22
   1  -8   1    2.94    1.58
  -1  -8  -1    4.34    1.30
  -1  -8  -1    1.67    0.93
   1  -8   1    2.89    1.08
   1  -8   1    4.07    1.19
   1   8   1    2.70    0.79
  -1   8  -1    5.66    1.22
   1   8   1    5.15    1.07
  -1   8  -1    2.02    1.01
  -1  -8  -1    3.25    0.79
  -1  -8  -2   91.99    3.27
  -1   8  -2   99.20    4.33
   1  -8   2  110.66    4.79
  -1  -8  -2  101.49    3.92
  -1  -8  -2   98.83    4.00
   1  -8   2  113.16    4.43
  -1   8  -2  111.40    3.66
   1   8   2  111.48    3.93
   1  -8   2  114.96    4.40
  -1  -8  -2  108.98    3.60
   1   8   2  113.00    4.14
  -1   8  -2  104.07    4.12
  -1   8  -2  103.90    3.81
  -1  -8  -2  113.88    3.70
   1  -8   2  104.26    3.55
  -1   8  -3   16.91    1.47
   1  -8   3   14.84    0.98
  -1  -8  -3   19.23    1.32
  -1   8  -3   17.46    1.84
   1  -8   3   17.82    2.15
   1  -8   3   19.53    1.88
   1   8   3   16.27    1.41
   1  -8   3   23.81    2.01
  -1  -8  -3   14.75    1.08
  -1  -8  -3   19.19    1.28
   1   8   3   18.12    1.66
  -1  -8  -3   18.38    1.70
  -1  -8  -3   16.59    1.62
  -1  -8  -4   94.49    3.71
  -1   8  -4   86.08    3.81
  -1   8  -4   93.98    4.46
   1  -8   4   94.44    4.26
   1  -8   4   93.86    4.62
   1   8   4   97.92    4.04
  -1  -8  -4   94.99    3.57
  -1  -8  -4   92.66    3.94
  -1  -8  -4   92.31    3.79
  -1  -8  -4   92.06    3.99
   1   8   4   91.00    4.20
  -1   8  -4   92.42    3.59
  -1  -8  -4   95.12    3.90
  -1   8  -4   86.76    3.52
  -1   8  -5    5.04    1.36
  -1  -8  -5    5.52    1.29
   1  -8   5    3.76    1.78
   1   8   5    5.87    1.27
   1  -8   5    6.52    1.55
   1  -8   5    4.76    1.39
   1  -8   5    5.51    1.87
  -1   8  -5    4.46    1.07
  -1  -8  -5    5.67    0.92
  -1  -8  -5    4.14    1.19
  -1  -8  -5    3.89    1.05
  -1  -8  -5    4.79    1.83
  -1  -8  -5    6.37    1.55
  -1  -8  -5    6.30    1.54
  -1  -8  -5    5.34    1.69
  -1   8  -5    6.30    1.13
  -1   8  -5    4.46    1.23
  -1  -8  -6   42.70    2.35
  -1   8  -6   38.26    2.33
  -1   8  -6   32.43    2.61
   1   8   6   40.31    2.60
   1  -8   6   44.51    3.35
   1  -8   6   36.58    2.77
   1   8   6   34.64    2.65
  -1  -8  -6   39.49    2.34
  -1  -8  -6   37.38    2.66
  -1  -8  -6   37.30    2.46
  -1  -8  -6   40.98    1.92
  -1  -8  -6   34.90    2.54
  -1   8  -6   35.58    2.24
  -1  -8  -6   37.15    2.12
  -1   8  -6   34.98    2.15
  -1   8  -7   54.80    2.54
  -1   8  -7   55.94    2.70
  -1  -8  -7   56.01    2.86
  -1  -8  -7   60.00    2.98
  -1   8  -7   64.17    2.71
  -1  -8  -7   57.81    2.57
  -1  -8  -8   30.85    1.78
  -1  -8  -8   31.32    1.76
  -1   8  -8   32.79    1.59
  -1   8  -8   28.79    1.56
   1  -9  -9   23.39    1.14
   1   9  -9   23.45    1.07
   1   9  -9   21.60    0.92
   1   9  -8  143.25    5.26
   1  -9  -8  151.39    5.36
   1   9  -8  146.05    4.99
   1  -9  -8  152.90    5.36
   1  -9  -8  153.24    5.24
   1   9  -8  161.74    5.19
   1  -9  -7    1.70    1.15
   1   9  -7    3.73    1.26
   1   9  -7    0.08    1.10
   1   9  -7    1.88    0.91
   1  -9  -7    1.42    1.42
   1  -9  -7    2.36    1.44
   1  -9  -7    2.18    1.20
   1  -9  -7    2.22    1.53
   1  -9  -6  120.78    4.35
   1   9  -6  127.58    4.93
   1  -9  -6  119.43    4.74
  -1  -9   6  112.42    5.87
  -1  -9   6  128.41    5.43
  -1   9   6  119.77    5.35
  -1  -9   6  116.11    5.93
   1  -9  -6  125.81    4.89
  -1   9   6  123.89    5.53
   1  -9  -6  120.77    4.68
   1  -9  -6  118.52    4.95
   1   9  -6  124.75    4.63
   1   9  -6  127.15    4.51
   1   9  -6  120.34    4.60
   1   9  -5    0.84    1.26
   1  -9  -5    1.09    0.79
   1  -9  -5    0.17    1.18
   1   9  -5    0.76    1.51
  -1  -9   5    2.10    1.26
  -1  -9   5    0.90    1.75
   1  -9  -5    0.66    0.95
   1   9  -5    0.13    0.83
  -1   9   5    1.37    1.55
   1  -9  -5    0.28    1.40
   1  -9  -5    0.96    1.21
   1  -9  -5    1.48    1.46
   1   9  -5    0.60    1.01
   1  -9  -5    1.58    1.15
   1  -9  -4    1.15    1.01
   1   9  -4    1.23    1.13
  -1  -9   4   -0.82    1.70
   1  -9  -4    0.62    0.63
   1   9  -4    3.16    1.48
  -1  -9   4    1.35    1.55
  -1   9   4    2.39    1.30
  -1  -9   4    1.26    1.03
   1  -9  -4    0.40    1.18
  -1   9   4    2.36    1.39
   1  -9  -4    1.99    1.53
   1   9  -4    2.22    1.06
   1  -9  -4    0.88    1.03
   1  -9  -4    0.64    1.28
   1  -9  -3    0.94    0.85
   1   9  -3    0.78    1.01
   1   9  -3    1.25    1.35
   1  -9  -3    1.05    0.68
  -1   9   3    0.54    0.63
  -1  -9   3    1.87    1.59
  -1  -9   3   -0.16    1.34
  -1  -9   3    1.74    0.85
   1   9  -3    0.82    0.76
  -1  -9   3    0.60    1.36
  -1   9   3    0.33    1.14
   1  -9  -3    1.12    0.89
   1  -9  -3    0.80    1.36
   1   9  -3    1.15    1.17
  -1   9   3    1.11    1.29
   1  -9  -3    2.43    1.24
   1   9  -3    1.26    0.94
   1  -9  -3    0.32    0.94
  -1  -9   2  583.00   18.97
   1  -9  -2  593.92   18.83
   1   9  -2  582.23   18.64
  -1  -9   2  556.45   18.88
  -1  -9   2  586.67   17.91
  -1  -9   2  585.01   18.89
  -1   9   2  583.80   18.44
   1  -9  -2  589.93   18.01
   1   9  -2  575.63   18.01
   1   9  -2  568.56   18.48
  -1   9   2  584.76   18.56
   1  -9  -2  583.43   17.96
   1   9  -2  547.28   17.99
   1   9  -1   72.09    3.22
  -1  -9   1   66.81    3.52
   1  -9  -1   72.12    3.61
  -1  -9   1   71.65    2.86
  -1   9   1   77.17    3.20
  -1  -9   1   81.80    3.51
   1  -9  -1   71.46    3.00
   1  -9  -1   79.25    3.42
   1   9  -1   72.98    2.95
  -1  -9   1   71.12    2.83
  -1   9   1   71.16    3.22
   1   9  -1   76.87    3.15
   1  -9  -1   72.84    2.80
   1   9   0   12.14    1.26
  -1  -9   0   13.62    1.11
  -1  -9   0    9.20    1.61
  -1   9   0   13.26    1.47
   1  -9   0    9.13    1.89
  -1   9   0   12.62    1.39
   1  -9   0   15.16    1.70
   1   9   0   11.11    1.10
  -1  -9   0   13.63    1.60
  -1  -9   0   11.33    1.18
   1   9   0    9.56    1.31
  -1   9   0   13.86    1.38
  -1   9   0   10.72    0.96
   1  -9   0   11.06    1.04
  -1  -9   0   13.92    0.87
  -1  -9   0    9.63    0.96
  -1  -9  -1  321.18   10.83
  -1   9  -1  314.08   10.85
  -1  -9  -1  316.20   10.36
   1  -9   1  306.59   11.31
   1   9   1  318.38   10.25
   1   9   1  330.93   10.65
  -1   9  -1  318.96   10.66
  -1  -9  -1  324.53   10.10
  -1   9  -1  311.25   10.22
  -1  -9  -1  324.57   10.17
  -1   9  -1  321.74   10.63
   1   9   1  314.80   10.36
   1  -9   1  330.04   10.97
   1  -9   1  331.74   10.83
  -1   9  -2   31.20    2.29
   1  -9   2   31.45    2.69
  -1  -9  -2   32.05    1.94
  -1  -9  -2   30.41    1.84
   1   9   2   36.60    1.86
  -1   9  -2   29.97    1.54
   1  -9   2   34.90    2.28
   1  -9   2   33.37    2.32
   1   9   2   31.30    2.03
  -1   9  -2   32.17    2.06
  -1  -9  -2   28.66    1.56
   1  -9   2   30.95    1.50
  -1  -9  -2   32.44    1.64
  -1   9  -2   36.05    1.84
   1  -9   3  109.61    3.94
  -1   9  -3  122.20    4.40
  -1  -9  -3  119.84    4.23
   1  -9   3  115.63    5.52
  -1   9  -3  112.07    5.02
   1  -9   3  121.13    5.04
   1  -9   3  119.18    5.14
   1   9   3  113.64    4.48
  -1  -9  -3  112.24    4.16
  -1  -9  -3  111.56    4.04
  -1  -9  -3  110.12    4.25
  -1   9  -3  114.52    4.77
   1   9   3  118.74    4.75
  -1  -9  -3  119.90    4.66
  -1   9  -3  117.21    4.26
  -1  -9  -3  114.67    4.43
  -1   9  -4  178.04    6.53
  -1  -9  -4  183.89    6.37
  -1   9  -4  188.02    7.37
   1  -9   4  181.05    7.15
   1  -9   4  190.64    7.46
   1   9   4  187.74    6.80
   1  -9   4  179.61    6.82
  -1  -9  -4  177.02    6.24
  -1  -9  -4  180.67    6.61
  -1  -9  -4  177.87    6.45
  -1  -9  -4  195.49    6.79
  -1  -9  -4  184.42    6.65
  -1   9  -4  176.29    6.24
  -1   9  -4  178.49    6.30
  -1   9  -5   19.33    1.84
  -1  -9  -5   21.01    1.77
   1  -9   5   20.00    2.59
  -1   9  -5   19.89    2.24
   1  -9   5   22.23    2.09
   1  -9   5   19.84    2.04
   1   9   5   20.15    1.90
   1  -9   5   19.18    2.46
  -1   9  -5   19.34    1.50
  -1  -9  -5   20.30    1.61
   1   9   5   14.42    1.97
  -1  -9  -5   24.10    2.31
  -1  -9  -5   23.01    1.98
  -1  -9  -5   20.13    1.90
  -1   9  -5   20.30    1.62
  -1   9  -5   21.02    1.58
  -1  -9  -5   16.54    1.99
  -1  -9  -6  149.03    6.01
  -1   9  -6  161.46    6.18
  -1   9  -6  171.65    6.11
  -1   9  -6  176.69    6.83
   1  -9   6  165.18    6.70
   1  -9   6  163.65    7.31
   1   9   6  160.79    6.39
  -1  -9  -6  164.87    6.13
  -1  -9  -6  161.83    5.98
   1   9   6  170.65    6.68
  -1  -9  -6  169.87    6.39
  -1  -9  -6  166.58    6.24
  -1   9  -6  173.38    5.96
  -1   9  -6  168.12    5.87
  -1  -9  -6  162.96    5.84
  -1   9  -6  163.31    5.95
  -1   9  -7   20.23    1.47
  -1  -9  -7   22.71    1.84
  -1  -9  -7   22.80    1.88
  -1   9  -7   21.22    1.53
  -1   9  -7   19.57    1.41
  -1   9  -7   23.11    1.58
  -1  -9  -8    0.43    0.89
  -1   9  -8   -0.34    0.73
  -1  -9  -8   -0.27    0.93
  -1   9  -8    0.78    0.74
  -1   9  -8    0.10    0.58
   1 -10  -9   22.66    0.99
   1  10  -8   16.98    1.20
   1 -10  -8   13.35    1.30
   1 -10  -8   14.98    1.22
   1 -10  -8   15.61    1.40
   1  10  -8   14.81    1.14
   1 -10  -7   27.05    1.82
   1  10  -7   26.32    1.85
   1  10  -7   26.31    1.74
   1 -10  -7   24.63    1.91
   1 -10  -7   26.78    2.01
   1 -10  -7   23.41    2.00
   1  10  -7   23.35    1.39
   1 -10  -7   25.44    1.75
   1  10  -6    1.47    1.28
   1 -10  -6    1.42    1.14
  -1 -10   6    0.25    1.84
  -1  10   6    0.50    1.40
  -1 -10   6    0.95    1.23
  -1 -10   6    0.50    1.96
   1  10  -6    2.47    0.90
   1 -10  -6    1.20    1.36
  -1  10   6    2.55    1.56
   1  10  -6    2.09    1.12
   1 -10  -6    0.96    1.14
   1 -10  -6    2.35    1.65
   1 -10  -5  246.26    8.12
   1  10  -5  260.63    8.78
   1 -10  -5  239.85    8.52
   1  10  -5  247.86    9.57
  -1  10   5  261.61    9.26
  -1 -10   5  260.70   10.01
  -1 -10   5  256.07    9.00
   1  10  -5  250.43    8.20
   1 -10  -5  258.69    8.61
   1 -10  -5  255.58    8.85
   1 -10  -5  247.27    8.45
  -1  10   5  271.49    9.49
   1 -10  -5  246.16    8.49
   1 -10  -5  247.63    8.74
   1  10  -5  233.32    8.26
   1 -10  -4   11.65    1.02
   1  10  -4   14.11    1.55
  -1 -10   4   12.35    1.10
   1 -10  -4   13.44    1.39
   1  10  -4   14.91    2.03
  -1 -10   4   11.83    2.33
  -1 -10   4   12.45    1.40
  -1 -10   4   13.82    2.20
  -1  10   4   12.39    1.86
   1 -10  -4   11.32    1.81
   1 -10  -4   14.40    1.57
   1 -10  -4   14.84    1.42
   1  10  -4   14.31    1.52
   1 -10  -4   12.01    1.70
   1 -10  -3  819.06   25.61
   1 -10  -3  810.83   25.54
   1  10  -3  839.92   26.56
  -1 -10   3  833.28   27.07
   1  10  -3  826.51   25.80
  -1 -10   3  831.87   26.88
  -1 -10   3  817.45   25.70
   1 -10  -3  813.99   25.62
   1 -10  -3  838.67   26.01
   1 -10  -3  811.98   25.62
  -1  10   3  864.26   26.44
   1  10  -3  820.44   26.27
   1 -10  -3  810.24   25.83
   1  10  -3  864.24   25.80
   1 -10  -3  843.55   25.70
   1 -10  -2    5.85    0.95
   1  10  -2    2.09    1.30
   1 -10  -2    2.37    1.50
  -1 -10   2    3.00    0.91
  -1 -10   2    2.75    1.69
   1  10  -2    1.74    0.91
  -1 -10   2    2.61    1.49
   1 -10  -2    3.29    0.95
   1  10  -2    2.98    0.77
  -1  10   2    2.65    1.25
   1  10  -2    2.10    1.19
   1  10  -2    3.23    1.01
   1 -10  -2    3.33    1.04
   1 -10  -1  889.28   28.82
   1 -10  -1  886.85   29.30
  -1 -10   1  927.61   29.47
   1  10  -1  939.29   28.76
  -1 -10   1  910.71   28.59
  -1 -10   1  934.79   29.62
   1 -10  -1  941.77   29.68
   1  10  -1  835.56   29.02
  -1  10   1  944.72   29.16
   1  10  -1  953.92   29.04
   1  10  -1  925.58   28.49
  -1 -10   1  953.23   28.32
   1 -10  -1  920.53   28.57
   1 -10  -1  937.88   28.49
  -1 -10   1  952.39   28.53
   1  10   0  362.97   11.62
  -1  10   0  360.51   11.87
   1 -10   0  366.86   12.31
   1 -10   0  358.06   11.97
   1  10   0  365.53   11.84
  -1 -10   0  367.50   12.39
   1 -10   0  360.47   12.60
  -1 -10   0  340.96   11.45
   1  10   0  366.98   11.96
  -1  10   0  372.66   12.01
  -1 -10   0  371.86   11.45
  -1  10   0  354.49   11.36
   1 -10   0  345.05   11.42
  -1 -10   0  369.24   11.28
   1 -10   1  383.26   12.23
  -1  10  -1  346.11   11.72
   1  10   1  341.23   11.43
  -1 -10  -1  325.69   11.30
  -1  10  -1  351.49   12.00
  -1 -10  -1  346.51   11.97
   1  10   1  358.84   11.32
   1 -10   1  344.64   12.51
  -1  10  -1  371.53   11.83
   1  10   1  373.00   11.78
  -1 -10  -1  361.68   11.25
  -1  10  -1  349.01   11.29
  -1 -10  -1  354.73   11.14
   1 -10   2    6.32    0.91
  -1  10  -2    4.77    1.04
  -1 -10  -2    4.50    0.96
  -1  10  -2    4.94    1.55
  -1 -10  -2    4.60    1.09
   1 -10   2    3.00    1.98
  -1 -10  -2    5.79    1.27
   1 -10   2    5.79    1.57
   1  10   2    6.25    1.14
  -1  10  -2    4.95    0.82
   1 -10   2    6.11    0.79
   1 -10   2    5.92    1.47
  -1  10  -2    4.50    1.38
   1  10   2    5.54    1.31
  -1 -10  -2    4.88    1.55
  -1 -10  -2    4.70    1.28
  -1  10  -2    4.81    1.12
   1 -10   3    5.76    0.85
  -1 -10  -3    5.38    1.10
  -1  10  -3    6.41    1.28
   1 -10   3    6.82    2.07
  -1  10  -3    3.13    1.48
   1 -10   3    4.14    1.56
   1  10   3    5.26    1.21
   1 -10   3    6.46    1.07
   1 -10   3    6.64    1.78
  -1 -10  -3    5.98    0.93
   1  10   3    4.64    1.42
  -1 -10  -3    5.89    1.31
  -1 -10  -3    5.80    1.66
  -1  10  -3    7.00    1.40
  -1 -10  -3    6.19    1.43
  -1  10  -3    6.60    1.12
  -1 -10  -4    4.30    1.28
  -1  10  -4    2.09    1.28
  -1  10  -4    2.36    1.49
   1 -10   4    1.68    1.14
   1 -10   4    2.14    1.69
   1  10   4    4.72    1.23
   1 -10   4    3.97    1.56
  -1  10  -4    3.55    0.98
  -1 -10  -4    3.07    1.63
  -1 -10  -4    3.37    1.47
  -1 -10  -4    3.38    1.59
  -1  10  -4    2.44    0.95
  -1 -10  -5  230.35    8.04
  -1  10  -5  224.43    8.21
  -1  10  -5  227.98    9.05
   1 -10   5  210.82    9.33
   1  10   5  243.18    8.47
   1 -10   5  237.81    9.43
   1 -10   5  223.83    8.50
  -1  10  -5  236.89    7.84
   1  10   5  223.25    8.69
  -1 -10  -5  242.40    8.45
  -1 -10  -5  234.13    8.13
  -1 -10  -5  230.64    8.16
  -1 -10  -5  233.73    8.30
  -1  10  -5  239.00    7.89
  -1  10  -5  230.07    7.89
  -1  10  -6    8.05    1.48
  -1  10  -6    8.31    1.38
  -1 -10  -6    8.86    1.43
   1 -10   6    5.95    1.93
  -1 -10  -6    6.59    1.57
  -1 -10  -6    6.44    1.85
  -1  10  -6    6.76    1.18
  -1 -10  -6    8.32    1.68
  -1  10  -6    9.71    1.39
  -1  10  -6    7.27    1.16
  -1  10  -7  237.19    7.89
  -1 -10  -7  237.47    8.00
  -1 -10  -7  242.96    8.13
  -1 -10  -7  237.98    8.10
  -1  10  -7  230.31    7.70
  -1  10  -7  236.01    7.85
  -1 -10  -8    1.00    0.89
  -1 -10  -8    0.74    0.87
  -1  10  -8   -0.24    0.62
  -1  10  -8    1.39    0.69
   1 -11  -8    8.79    1.09
   1 -11  -8    9.74    1.14
   1  11  -8    9.14    0.90
   1  11  -7   27.17    1.78
   1 -11  -7   24.12    1.67
   1  11  -7   25.03    1.65
   1 -11  -7   26.89    1.88
   1 -11  -7   27.18    1.85
   1 -11  -7   28.81    1.71
   1 -11  -7   26.10    2.00
   1 -11  -6    6.51    1.34
   1  11  -6   10.29    1.47
  -1 -11   6   10.53    2.21
  -1  11   6   12.64    1.77
  -1 -11   6    8.76    2.25
   1  11  -6    9.26    1.90
   1 -11  -6   11.03    1.58
  -1  11   6    8.72    1.77
   1 -11  -6   11.42    1.48
   1  11  -6   12.02    1.40
   1 -11  -6   12.24    1.80
   1 -11  -5   27.81    1.93
   1 -11  -5   27.93    1.49
   1  11  -5   33.13    2.19
  -1 -11   5   32.28    3.09
  -1  11   5   32.01    2.48
   1  11  -5   30.42    2.71
   1 -11  -5   30.65    2.00
   1 -11  -5   30.54    2.12
   1 -11  -5   34.37    2.47
  -1  11   5   30.97    2.57
   1  11  -5   31.47    2.03
   1 -11  -5   33.15    2.41
   1 -11  -5   27.51    1.91
  -1 -11   4    0.12    0.80
   1 -11  -4    0.15    0.68
   1  11  -4   -0.30    1.15
   1 -11  -4    0.08    1.07
  -1 -11   4   -1.29    2.00
   1  11  -4    1.76    1.59
  -1  11   4    0.60    1.33
  -1 -11   4   -0.45    1.70
  -1  11   4    1.87    1.44
   1 -11  -4    0.92    1.69
   1 -11  -4    1.30    1.41
   1 -11  -4    2.33    1.30
   1 -11  -4    0.52    1.44
   1  11  -4   -0.67    1.23
   1 -11  -4    0.17    1.20
  -1 -11   3    5.04    0.97
   1 -11  -3    3.66    1.04
   1  11  -3    5.29    1.61
  -1 -11   3    4.02    1.92
   1 -11  -3    5.15    0.76
  -1 -11   3    6.54    1.88
   1  11  -3    4.04    0.96
  -1  11   3    6.21    1.37
   1 -11  -3    5.10    1.05
   1  11  -3    5.21    1.37
  -1  11   3    5.03    1.54
   1 -11  -3    5.76    1.66
   1 -11  -3    6.50    1.19
   1  11  -3    5.55    1.30
   1 -11  -3    4.45    1.15
   1 -11  -3    5.41    1.49
   1 -11  -2    7.70    1.01
   1  11  -2    6.25    1.03
  -1 -11   2    7.31    0.97
  -1 -11   2    6.07    0.96
   1  11  -2    5.57    1.42
  -1 -11   2    8.08    2.07
  -1  11   2    6.71    1.24
  -1 -11   2    6.03    1.69
   1  11  -2    7.16    1.25
   1 -11  -2    7.50    1.09
   1  11  -2    3.75    1.31
  -1  11   2    6.81    1.53
   1  11  -2    6.56    0.91
   1  11  -2    6.44    1.21
  -1 -11   1   80.08    2.75
   1  11  -1   73.82    2.90
   1 -11  -1   72.69    3.04
  -1 -11   1   80.70    3.00
  -1 -11   1   77.91    4.16
  -1 -11   1   68.32    2.88
  -1 -11   1   74.89    3.79
   1 -11  -1   87.56    3.09
  -1  11   1   72.29    3.58
   1  11  -1   82.86    3.57
   1  11  -1   79.30    3.15
  -1 -11   0   54.45    2.31
   1 -11   0   51.29    2.31
  -1 -11   0   53.93    2.08
   1 -11   0   54.30    2.82
  -1 -11   0   45.92    2.82
   1 -11   0   52.48    3.09
   1  11   0   51.74    2.42
  -1 -11   0   48.84    2.13
   1  11   0   49.60    2.57
   1 -11   0   50.33    3.31
  -1  11   0   55.52    2.85
   1  11   0   53.91    2.80
  -1  11   0   50.78    2.41
   1 -11   1   11.40    1.13
  -1 -11  -1   12.59    1.06
  -1  11  -1   12.71    1.17
  -1 -11  -1   11.91    1.15
   1  11   1   15.49    1.34
   1 -11   1    8.46    1.69
   1 -11   1   19.06    2.43
  -1  11  -1   11.80    1.69
  -1 -11  -1   13.87    1.86
  -1 -11  -1    9.77    1.03
  -1  11  -1   13.32    1.58
   1  11   1   12.33    1.57
  -1  11  -1   14.54    1.35
  -1 -11  -2  110.28    4.27
   1 -11   2  114.41    4.22
  -1  11  -2  115.36    5.22
  -1 -11  -2  112.39    4.72
   1 -11   2  117.87    5.79
  -1  11  -2  124.17    4.39
   1 -11   2  124.16    5.29
   1 -11   2  119.58    5.40
   1  11   2  117.14    4.56
  -1  11  -2  120.62    4.99
  -1 -11  -2  115.95    4.28
  -1 -11  -2  120.44    4.76
   1  11   2  125.74    4.96
  -1 -11  -2  117.63    4.49
  -1  11  -2  128.34    4.55
  -1  11  -3   24.16    1.82
  -1 -11  -3   24.54    1.68
   1 -11   3   27.93    1.51
  -1  11  -3   28.45    2.56
   1 -11   3   28.10    2.96
   1 -11   3   26.51    2.51
   1 -11   3   24.28    2.41
   1  11   3   26.55    1.94
  -1 -11  -3   24.74    1.57
  -1 -11  -3   28.42    2.30
  -1  11  -3   28.73    2.26
  -1 -11  -3   28.96    1.83
  -1 -11  -3   29.05    2.03
  -1  11  -3   28.73    1.89
  -1 -11  -3   26.48    1.76
  -1  11  -4   67.90    3.25
  -1 -11  -4   72.03    3.13
  -1  11  -4   68.29    3.93
   1 -11   4   70.59    3.93
   1 -11   4   77.81    4.29
   1  11   4   71.76    3.42
   1 -11   4   70.86    3.21
  -1  11  -4   71.76    2.87
  -1 -11  -4   70.16    3.55
   1  11   4   65.05    3.58
  -1 -11  -4   68.57    3.42
  -1 -11  -4   64.70    3.37
  -1  11  -4   70.71    3.12
  -1 -11  -4   65.97    3.02
  -1 -11  -5    5.86    1.30
  -1  11  -5    7.96    1.43
  -1  11  -5    7.85    1.91
   1 -11   5    8.17    2.40
   1 -11   5    8.02    2.03
  -1 -11  -5    6.39    1.54
  -1 -11  -5    5.64    1.87
  -1 -11  -5    6.02    1.52
   1  11   5    8.23    1.61
  -1  11  -5    7.07    1.33
  -1 -11  -5    6.40    1.65
  -1  11  -5    5.51    1.05
  -1  11  -5    6.56    1.06
  -1 -11  -6   19.61    1.70
  -1  11  -6   23.69    1.91
  -1  11  -6   23.35    1.83
  -1 -11  -6   23.10    1.87
  -1 -11  -6   24.99    2.21
  -1 -11  -6   23.26    2.02
  -1  11  -6   22.79    1.43
  -1  11  -6   27.23    1.54
  -1  11  -6   23.13    1.76
  -1  11  -7  153.62    5.22
  -1 -11  -7  151.80    5.40
  -1 -11  -7  150.58    5.29
  -1 -11  -7  153.74    5.42
  -1  11  -7  140.80    4.90
  -1  11  -7  150.99    5.17
  -1 -11  -8   52.55    2.08
  -1 -11  -8   52.17    2.09
  -1  11  -8   53.83    1.94
  -1  11  -8   56.46    1.98
   1 -12  -8    6.03    0.86
   1 -12  -8    7.86    0.94
   1  12  -8    7.64    0.73
   1  12  -7    0.76    0.93
   1 -12  -7    2.25    0.98
   1  12  -7    0.41    0.94
   1 -12  -7    0.91    1.13
   1 -12  -7   -1.21    1.18
   1  12  -7    0.43    0.93
   1 -12  -6    9.95    1.41
   1  12  -6    9.79    1.48
   1 -12  -6   10.92    1.78
   1 -12  -6    9.70    1.45
   1 -12  -6   12.94    1.44
   1 -12  -6    7.46    1.73
   1  12  -6   11.60    1.40
   1  12  -5   39.95    2.46
   1 -12  -5   40.26    2.29
  -1  12   5   33.89    2.60
  -1 -12   5   36.91    3.24
   1  12  -5   39.12    3.02
  -1  12   5   42.96    2.95
   1 -12  -5   45.31    2.77
   1 -12  -5   44.64    2.63
   1  12  -5   39.85    2.39
   1 -12  -5   41.10    2.32
  -1 -12   4  189.92    6.33
   1 -12  -4  179.19    6.11
   1  12  -4  186.60    6.71
   1 -12  -4  185.04    6.56
  -1 -12   4  188.72    8.29
   1  12  -4  187.94    7.66
  -1 -12   4  176.14    7.87
  -1  12   4  196.31    7.29
   1 -12  -4  179.31    6.53
  -1  12   4  190.80    7.48
   1 -12  -4  191.03    6.73
   1 -12  -4  198.03    7.05
   1 -12  -4  189.71    6.84
   1 -12  -4  186.82    6.61
   1  12  -4  185.36    6.69
  -1 -12   3  533.41   16.40
   1 -12  -3  533.66   16.48
   1  12  -3  514.71   17.55
  -1 -12   3  539.81   18.24
  -1  12   3  505.48   17.13
   1  12  -3  508.66   16.66
  -1 -12   3  502.22   17.83
   1 -12  -3  490.50   16.47
   1  12  -3  523.52   17.27
   1 -12  -3  494.01   16.38
   1 -12  -3  549.95   17.00
  -1  12   3  537.99   17.44
   1  12  -3  529.38   16.72
   1 -12  -3  532.31   16.73
  -1 -12   2    3.28    0.97
   1 -12  -2    4.08    0.99
   1  12  -2    2.53    0.99
   1  12  -2    4.38    1.51
  -1 -12   2    1.34    1.87
  -1  12   2    2.35    1.14
   1  12  -2    2.32    1.07
  -1 -12   2    0.58    1.51
  -1  12   2    1.20    1.20
   1 -12  -2    1.49    0.99
   1  12  -2    3.79    1.28
   1  12  -2    3.61    0.77
  -1  12   2    2.59    1.49
   1 -12  -2    1.72    1.24
  -1  12   2    2.85    0.92
   1  12  -2    1.59    1.19
  -1 -12   1  342.03   11.00
   1 -12  -1  322.69   11.03
  -1 -12   1  345.36   10.70
   1  12  -1  329.80   10.86
  -1 -12   1  336.94   12.33
   1  12  -1  332.62   11.72
  -1  12   1  351.89   11.61
   1 -12  -1  363.16   11.07
   1  12  -1  339.90   11.65
   1  12  -1  348.35   11.36
  -1  12   1  353.38   11.82
  -1  12   1  336.17   11.06
   1  12  -1  335.48   11.12
   1 -12   0   86.43    3.16
   1 -12   0   76.61    3.24
  -1 -12   0   82.23    3.31
  -1 -12   0   83.85    3.05
   1 -12   0   79.22    4.20
   1 -12   0   84.45    3.86
   1  12   0   81.20    3.43
  -1  12   0   89.26    3.84
   1 -12   0   84.21    4.64
   1  12   0   82.90    3.64
   1  12   0   90.64    3.87
  -1  12   0   83.79    3.93
  -1  12   0   89.21    3.46
   1  12   0   80.66    3.29
   1 -12   1  379.40   12.36
  -1 -12  -1  402.39   12.26
  -1 -12  -1  383.31   12.44
  -1  12  -1  377.20   12.38
  -1  12  -1  393.70   13.34
   1 -12   1  403.27   14.07
  -1 -12  -1  392.14   13.41
   1 -12   1  387.04   13.26
   1  12   1  383.38   12.61
  -1  12  -1  397.08   13.02
   1 -12   1  402.75   13.61
   1  12   1  402.32   13.09
  -1  12  -1  411.63   13.21
   1  12   1  360.97   12.27
  -1 -12  -1  373.03   12.38
  -1  12  -1  390.86   12.58
  -1 -12  -2  102.35    4.01
   1 -12   2  109.45    3.95
  -1  12  -2  109.73    4.14
  -1  12  -2  101.22    4.92
   1 -12   2  104.24    5.51
  -1  12  -2  110.78    4.08
   1 -12   2  115.05    5.25
   1  12   2  102.52    4.23
  -1 -12  -2  107.62    3.98
  -1 -12  -2  101.14    3.90
  -1  12  -2  105.02    4.69
  -1 -12  -2  112.05    4.57
  -1  12  -2  105.53    4.24
  -1 -12  -2   98.16    4.11
   1 -12   3   22.72    1.44
  -1  12  -3   24.02    1.78
  -1 -12  -3   23.50    1.67
  -1  12  -3   26.24    2.42
   1 -12   3   18.77    2.76
   1 -12   3   25.63    2.55
   1 -12   3   18.92    2.31
   1  12   3   22.57    1.83
  -1 -12  -3   23.24    1.55
  -1 -12  -3   21.73    2.24
  -1 -12  -3   21.44    2.21
  -1 -12  -3   23.14    1.69
  -1  12  -3   23.38    2.19
  -1  12  -3   26.51    1.87
  -1  12  -4   29.24    2.08
  -1 -12  -4   24.07    1.83
  -1  12  -4   26.52    2.62
   1 -12   4   27.61    2.60
   1 -12   4   30.64    2.89
  -1  12  -4   28.90    1.59
  -1 -12  -4   27.30    2.45
  -1 -12  -4   26.84    2.20
   1  12   4   24.38    2.28
  -1 -12  -4   28.83    1.98
  -1 -12  -4   29.08    1.90
  -1 -12  -4   31.32    2.23
  -1  12  -4   28.32    1.96
  -1  12  -5  203.88    7.56
  -1 -12  -5  213.53    7.41
  -1  12  -5  191.92    8.27
   1 -12   5  197.32    8.94
   1 -12   5  213.27    8.75
  -1 -12  -5  219.08    7.51
   1  12   5  207.76    8.01
  -1 -12  -5  230.31    7.92
  -1  12  -5  208.94    7.31
  -1 -12  -5  212.17    7.64
  -1  12  -5  217.26    7.08
  -1  12  -6   15.59    1.49
  -1  12  -6   15.75    1.56
  -1 -12  -6   14.51    1.43
  -1 -12  -6   15.46    1.97
  -1 -12  -6   14.50    1.59
  -1  12  -6   14.20    1.07
  -1 -12  -6   17.91    1.80
  -1  12  -6   16.27    1.48
  -1 -12  -7  116.98    4.23
  -1 -12  -7  121.15    4.36
  -1 -12  -7  116.39    4.33
  -1  12  -7  117.76    4.15
   1 -13  -8   18.47    0.91
   1  13  -8   17.36    0.91
   1 -13  -8   17.09    1.01
   1 -13  -7   62.21    2.55
   1  13  -7   63.72    2.65
   1  13  -7   62.23    2.62
   1 -13  -7   62.01    2.60
   1 -13  -7   59.27    2.73
   1  13  -7   61.13    2.51
   1 -13  -6  150.04    5.66
   1  13  -6  161.27    5.83
   1 -13  -6  162.11    5.92
   1 -13  -6  162.90    5.90
   1 -13  -5   12.29    1.47
   1  13  -5   12.15    1.53
  -1  13   5   10.18    1.70
  -1 -13   5   11.80    2.20
   1  13  -5    7.69    1.85
  -1  13   5    9.41    1.84
   1 -13  -5    9.85    1.43
   1 -13  -5   13.82    1.98
   1  13  -5   13.06    1.58
   1 -13  -5    9.82    1.71
   1 -13  -4   79.24    3.47
  -1 -13   4   80.37    3.24
   1  13  -4   72.78    3.51
   1  13  -4   84.09    4.45
  -1 -13   4   91.03    5.22
  -1  13   4   81.39    4.00
  -1 -13   4   81.76    4.71
   1 -13  -4   86.88    3.44
   1 -13  -4   84.90    3.68
  -1  13   4   88.89    4.40
   1 -13  -4   77.91    3.93
   1 -13  -4   86.01    3.78
   1  13  -4   87.60    3.72
   1 -13  -3    1.03    1.05
   1  13  -3    1.63    1.14
  -1 -13   3    0.79    0.92
  -1 -13   3   -0.27    2.02
   1  13  -3    4.53    1.57
   1  13  -3    1.65    0.88
  -1 -13   3    1.39    1.82
  -1  13   3    3.04    1.30
   1 -13  -3    1.37    1.10
   1 -13  -3    1.37    1.75
  -1  13   3    2.13    1.58
   1  13  -3    1.32    1.28
   1 -13  -3    1.42    1.03
   1 -13  -3    1.21    1.48
   1  13  -3    1.97    1.33
  -1 -13   2    8.18    1.10
   1  13  -2    8.36    1.10
   1 -13  -2    9.50    1.11
  -1 -13   2    7.27    2.23
  -1  13   2    6.36    1.33
  -1 -13   2    7.09    1.86
   1  13  -2    8.24    1.32
  -1  13   2    9.85    1.61
   1 -13  -2    9.21    1.24
  -1  13   2   11.86    1.84
   1  13  -2    8.19    1.61
  -1  13   2    8.08    1.13
   1 -13  -2    8.11    1.44
   1  13  -2    8.34    1.41
  -1 -13   1   23.36    1.66
   1 -13  -1   30.38    2.93
   1  13  -1   25.39    2.18
  -1 -13   1   32.45    2.89
  -1  13   1   24.44    1.97
  -1 -13   1   23.88    2.42
   1 -13  -1   27.13    1.74
   1  13  -1   24.80    2.12
   1  13  -1   26.49    1.85
  -1  13   1   24.27    2.30
   1 -13  -1   25.08    1.78
   1  13  -1   27.17    1.88
  -1  13   1   21.20    1.68
   1 -13   0   19.61    1.34
   1 -13   0   18.97    1.56
  -1 -13   0   20.90    1.58
  -1 -13   0   20.18    1.21
   1  13   0   22.84    1.79
   1 -13   0   23.54    2.80
  -1 -13   0   24.95    2.63
  -1  13   0   16.43    1.81
   1 -13   0   16.11    1.80
   1  13   0   17.98    1.52
  -1  13   0   19.47    2.01
   1  13   0   21.54    2.05
   1  13   0   19.28    1.51
  -1  13   0   21.93    1.72
  -1 -13  -1   15.28    1.20
   1 -13   1   17.27    1.43
  -1 -13  -1   14.15    1.44
   1 -13   1   13.93    2.53
  -1 -13  -1   12.77    1.94
   1  13   1   11.86    1.35
   1 -13   1   16.78    1.91
   1 -13   1   14.08    2.09
  -1 -13  -1   17.31    1.38
  -1 -13  -1   10.64    1.92
  -1  13  -1   15.23    1.84
  -1 -13  -1   13.43    1.41
   1  13   1   14.87    1.23
  -1  13  -1   15.42    1.58
  -1  13  -2   12.24    1.37
   1 -13   2   11.14    1.22
  -1 -13  -2   13.21    1.27
  -1  13  -2   12.91    2.09
   1 -13   2    6.06    2.46
   1 -13   2   17.07    2.26
   1 -13   2   12.12    1.94
   1  13   2    8.91    1.32
  -1 -13  -2   11.09    1.21
  -1  13  -2   10.28    1.70
  -1 -13  -2   10.68    1.97
  -1  13  -2   13.10    1.61
  -1 -13  -2   12.57    1.61
   1 -13   3  220.48    7.46
   1 -13   3  225.05    9.61
  -1  13  -3  214.22    8.80
   1 -13   3  221.09    9.02
   1 -13   3  201.33    8.80
  -1 -13  -3  227.28    7.59
  -1 -13  -3  232.61    7.64
  -1 -13  -3  234.45    8.19
   1  13   3  225.05    8.50
  -1 -13  -3  223.88    8.21
  -1  13  -3  226.25    7.90
  -1 -13  -4  258.48    8.66
   1 -13   4  255.30   10.02
   1  13   4  262.16    9.45
  -1 -13  -4  243.07    9.10
  -1 -13  -4  253.73    8.62
  -1 -13  -4  258.05    8.91
  -1  13  -4  260.25    8.78
  -1  13  -4  245.85    9.83
  -1 -13  -5   75.38    3.36
  -1  13  -5   80.17    3.58
  -1  13  -5   80.73    3.63
  -1 -13  -5   83.64    3.53
  -1 -13  -5   84.72    3.87
  -1 -13  -5   78.04    3.40
  -1 -13  -5   84.44    3.71
  -1  13  -6   37.60    2.00
  -1 -13  -6   33.61    1.88
  -1 -13  -6   35.76    2.30
  -1 -13  -6   30.74    2.07
  -1  13  -6   35.46    1.91
  -1 -13  -7    7.91    0.98
  -1 -13  -7    7.31    1.12
  -1 -13  -7    7.63    1.14
  -1  13  -7    8.05    0.86
   1  14  -7   68.83    2.81
   1 -14  -7   74.65    2.96
   1  14  -7   77.92    2.75
   1  14  -6   30.82    1.90
   1 -14  -6   34.44    1.83
   1 -14  -6   31.52    1.77
   1 -14  -6   33.30    2.13
   1 -14  -6   34.08    2.10
   1  14  -6   29.01    1.77
   1  14  -5   22.79    1.78
   1 -14  -5   23.17    1.68
   1 -14  -5   29.10    2.28
   1 -14  -5   24.72    1.73
   1  14  -5   25.47    1.86
   1 -14  -5   28.17    2.07
   1 -14  -4   26.15    1.73
  -1 -14   4   25.90    1.57
  -1 -14   4   21.59    2.96
   1  14  -4   23.39    2.42
  -1 -14   4   25.75    2.78
  -1  14   4   27.02    2.23
  -1  14   4   24.94    2.41
   1 -14  -4   29.96    2.06
   1 -14  -4   26.17    2.38
   1 -14  -4   22.83    1.68
   1  14  -4   27.08    2.09
   1 -14  -4   29.40    2.18
  -1 -14   3    3.82    1.11
   1 -14  -3    1.94    1.06
   1  14  -3    2.52    1.06
  -1 -14   3    3.16    2.14
   1  14  -3    1.63    1.56
  -1 -14   3    1.19    1.67
  -1  14   3    3.20    1.42
   1 -14  -3    2.93    1.18
  -1  14   3    0.37    1.57
   1 -14  -3    2.31    1.82
   1  14  -3    1.96    1.39
  -1 -14   2   14.73    1.41
   1  14  -2   12.70    1.23
  -1  14   2   13.06    1.56
   1  14  -2   13.14    1.93
  -1 -14   2   15.38    2.49
   1  14  -2   15.02    1.65
  -1  14   2   12.92    1.80
   1 -14  -2   17.91    1.51
  -1  14   2   14.15    1.92
   1  14  -2   14.01    1.84
   1 -14  -2   15.38    2.10
   1  14  -2   15.37    1.73
   1 -14  -2   14.09    1.65
  -1  14   2   13.86    1.28
   1 -14  -1    1.70    0.88
  -1 -14   1    2.14    1.09
   1 -14  -1    3.91    2.04
   1  14  -1    2.08    1.33
  -1 -14   1    1.26    1.96
   1  14  -1    1.08    1.38
  -1  14   1    2.18    1.27
   1 -14  -1    2.64    1.14
   1  14  -1    2.90    1.53
   1  14  -1    2.24    1.02
  -1  14   1    2.25    1.49
  -1  14   1    0.94    1.12
   1 -14  -1    2.59    1.24
   1 -14   0  343.25   10.86
  -1  14   0  341.71   10.95
  -1 -14   0  340.86   11.11
  -1 -14   0  327.80   10.72
   1 -14   0  356.05   12.90
  -1 -14   0  333.92   12.49
  -1  14   0  328.22   11.63
   1 -14   0  353.27   11.11
  -1  14   0  337.71   11.90
   1  14   0  328.68   11.08
   1 -14   1   11.37    1.07
   1 -14   1   12.00    1.41
  -1 -14  -1   14.81    1.19
  -1 -14  -1   15.27    1.50
  -1 -14  -1   13.76    2.10
   1 -14   1   18.36    2.76
  -1  14  -1   14.46    1.59
   1 -14   1   14.37    1.85
  -1 -14  -1   14.01    1.36
  -1  14  -1   13.74    1.95
  -1 -14  -1   17.90    2.11
   1  14   1   13.91    1.27
  -1  14  -1   14.94    1.63
  -1 -14  -1   13.49    1.42
   1 -14   2  204.50    6.64
   1 -14   2  193.62    6.88
  -1 -14  -2  197.21    6.85
  -1  14  -2  207.35    8.15
   1 -14   2  195.12    8.76
   1 -14   2  202.57    8.15
  -1 -14  -2  213.23    7.03
  -1 -14  -2  196.50    7.47
  -1  14  -2  205.51    7.91
   1  14   2  190.02    7.74
  -1 -14  -2  200.39    7.08
  -1  14  -2  215.52    7.30
  -1  14  -3   13.36    1.51
  -1  14  -3   13.37    2.16
   1 -14   3   17.50    2.97
   1 -14   3   15.69    2.21
   1  14   3   13.63    1.89
  -1 -14  -3   12.84    1.32
  -1 -14  -3   12.79    1.97
  -1 -14  -3   10.68    1.96
  -1  14  -3   14.22    1.62
  -1 -14  -3   15.39    1.72
  -1 -14  -3   13.25    1.29
  -1 -14  -4   72.14    3.21
  -1  14  -4   74.27    3.38
  -1 -14  -4   78.33    3.55
  -1  14  -4   76.59    3.36
  -1 -14  -4   76.80    3.15
   1  14   4   75.47    3.85
  -1 -14  -4   76.68    3.76
  -1 -14  -5   19.59    1.57
  -1  14  -5   25.14    1.84
  -1 -14  -5   22.77    1.61
  -1 -14  -5   20.58    2.11
  -1 -14  -5   22.70    1.91
  -1  14  -6   63.84    2.69
  -1 -14  -6   57.66    2.49
  -1 -14  -6   61.10    2.84
  -1 -14  -6   60.89    2.74
  -1  14  -6   63.01    2.57
  -1 -14  -7    4.70    0.85
  -1  14  -7    4.46    0.64
   1 -15  -7   39.38    1.78
   1  15  -7   41.87    1.64
   1  15  -6   11.89    1.21
   1 -15  -6    9.43    1.06
   1 -15  -6    9.84    1.40
   1 -15  -6   10.25    1.01
   1 -15  -6   10.35    1.34
   1  15  -6   10.19    1.14
   1 -15  -5  203.70    6.93
   1  15  -5  198.17    7.06
   1 -15  -5  209.05    7.13
   1 -15  -5  194.67    6.71
   1 -15  -5  213.36    7.31
   1 -15  -4   10.73    1.33
  -1 -15   4   10.08    1.09
   1  15  -4   12.26    1.40
   1 -15  -4   11.17    1.17
   1 -15  -4   12.10    1.89
   1 -15  -4   12.27    1.69
   1  15  -4   14.28    1.68
  -1 -15   3    2.45    1.02
   1 -15  -3    2.78    1.08
   1  15  -3    2.97    1.03
  -1 -15   3    1.16    2.19
  -1  15   3    2.04    1.32
   1 -15  -3    3.49    1.15
  -1  15   3    4.08    1.68
   1 -15  -3    3.89    1.68
   1 -15  -3    3.71    1.88
   1  15  -3    2.40    1.44
   1  15  -2   81.26    3.19
  -1 -15   2   83.35    3.39
   1  15  -2   71.31    4.06
  -1 -15   2   76.34    4.92
   1  15  -2   76.17    3.71
  -1  15   2   74.41    3.81
  -1 -15   2   82.56    4.53
   1 -15  -2   84.84    3.49
   1 -15  -2   84.57    4.07
  -1  15   2   81.58    4.22
   1 -15  -2   75.92    3.45
  -1  15   2   84.61    3.26
   1  15  -2   91.02    3.70
   1 -15  -1  193.75    6.53
  -1 -15   1  190.37    6.70
  -1  15   1  173.85    7.39
   1 -15  -1  196.82    8.28
   1  15  -1  192.95    7.35
   1  15  -1  187.22    7.32
  -1  15   1  185.36    7.20
   1 -15  -1  197.12    6.76
  -1  15   1  210.98    7.70
   1 -15  -1  185.29    6.60
  -1  15   1  191.46    6.70
   1 -15   0   14.15    1.19
  -1 -15   0   14.42    1.47
  -1 -15   0   15.79    1.07
  -1 -15   0   17.06    2.49
   1  15   0   18.25    2.04
  -1  15   0   13.99    1.70
   1 -15   0   15.98    1.53
  -1  15   0   15.29    1.96
   1  15   0   16.87    1.79
   1  15   0   13.92    1.40
  -1  15  -1  240.74    8.03
  -1 -15  -1  226.18    8.03
   1 -15   1  231.80    7.64
  -1 -15  -1  244.44    7.75
  -1 -15  -1  219.57    8.99
   1 -15   1  234.69    9.86
  -1  15  -1  234.90    8.38
   1 -15   1  212.28    8.74
   1 -15   1  259.53    8.07
  -1 -15  -1  250.25    8.04
  -1  15  -1  236.73    8.88
   1  15   1  237.46    8.79
  -1 -15  -1  235.20    8.44
  -1  15  -1  253.52    8.30
  -1 -15  -1  213.55    7.78
   1  15   1  220.02    7.78
  -1 -15  -2    0.49    0.88
   1 -15   2    1.20    2.23
   1 -15   2   -0.62    1.65
  -1 -15  -2   -1.41    0.96
  -1 -15  -2    0.38    1.75
   1  15   2    1.37    1.47
  -1  15  -2    2.19    1.46
  -1  15  -2    1.19    1.28
  -1 -15  -2    0.08    1.20
  -1 -15  -3  314.76   10.21
   1 -15   3  298.61   12.25
   1 -15   3  292.55   11.51
  -1 -15  -3  314.33   10.78
   1  15   3  313.34   11.10
  -1 -15  -3  308.72   10.68
  -1 -15  -3  315.52   10.41
  -1  15  -3  331.69   10.58
  -1 -15  -3  300.84   10.16
  -1  15  -4   14.88    1.57
  -1 -15  -4   15.95    1.78
  -1 -15  -4   16.03    1.31
  -1 -15  -4   18.62    2.01
  -1  15  -4   17.24    1.68
   1 -15   4   16.11    1.20
  -1  15  -5   64.26    2.88
  -1 -15  -5   68.12    3.15
  -1 -15  -5   63.55    2.57
  -1 -15  -5   62.61    2.89
  -1  15  -5   63.02    2.74
  -1  15  -6    9.63    1.00
  -1 -15  -6   11.09    1.31
  -1 -15  -6   11.77    0.90
  -1 -15  -6   10.21    1.21
  -1  15  -6   11.16    1.02
   1 -16  -6   25.48    1.38
   1  16  -6   29.36    1.53
   1 -16  -6   28.18    1.63
   1 -16  -6   26.73    1.61
   1  16  -6   28.76    1.44
   1 -16  -5   31.57    1.75
   1 -16  -5   35.22    2.01
   1  16  -5   31.08    1.91
   1 -16  -5   34.18    2.14
   1 -16  -4    1.46    0.97
   1  16  -4    1.23    0.94
   1 -16  -4    0.98    1.55
   1  16  -4    3.20    1.32
  -1 -16   3    1.33    0.95
   1 -16  -3    0.51    1.04
   1 -16  -3   -0.21    1.47
   1 -16  -3    1.21    1.70
   1  16  -3    1.90    1.34
   1 -16  -3    1.94    1.27
   1 -16  -2  161.47    5.55
  -1 -16   2  153.44    5.63
  -1 -16   2  142.73    7.28
   1  16  -2  148.24    6.42
   1 -16  -2  165.45    5.80
  -1  16   2  167.22    6.66
   1 -16  -2  160.52    6.22
  -1  16   2  149.69    5.44
   1 -16  -2  162.95    5.72
   1  16  -2  167.81    5.99
  -1 -16   1   19.67    1.67
   1 -16  -1   22.31    1.44
  -1  16   1   22.65    2.15
  -1 -16   1   18.43    2.72
   1  16  -1   19.57    2.06
   1 -16  -1   24.06    1.74
  -1  16   1   21.29    2.23
   1 -16  -1   21.53    1.57
  -1  16   1   25.12    1.71
   1 -16   0    3.94    0.86
  -1 -16   0    5.01    1.32
  -1 -16   0    2.67    2.05
   1 -16   0    4.73    2.23
  -1  16   0    1.91    1.22
   1 -16   0    5.22    1.24
  -1 -16   0    4.57    1.13
   1  16   0    3.26    1.44
  -1  16   0    2.57    1.46
   1  16   0    3.41    1.18
  -1  16  -1   20.00    1.55
   1 -16   1   20.95    2.89
   1  16   1   22.66    2.24
  -1 -16  -1   24.83    1.69
   1 -16   1   21.60    1.58
  -1  16  -1   23.12    2.23
  -1 -16  -1   20.87    2.18
   1  16   1   21.83    2.12
   1  16   1   19.93    1.44
  -1  16  -1   19.89    1.87
  -1  16  -2   58.90    2.88
  -1 -16  -2   58.41    2.59
   1 -16   2   66.64    4.58
   1 -16   2   64.57    3.74
   1  16   2   58.33    3.39
  -1  16  -2   62.20    3.57
  -1 -16  -2   63.24    3.34
  -1 -16  -2   67.55    3.40
  -1 -16  -2   66.43    2.80
  -1  16  -2   66.18    3.09
  -1 -16  -2   61.81    2.82
   1 -16   2   67.51    2.79
  -1 -16  -3   84.51    3.24
  -1 -16  -3   79.67    3.72
  -1 -16  -3   77.66    3.80
  -1 -16  -3   81.45    3.40
  -1  16  -3   80.72    3.58
  -1 -16  -3   72.43    3.17
   1 -16   3   89.01    3.26
  -1 -16  -4   28.11    1.67
  -1  16  -4   29.10    1.91
  -1 -16  -4   32.03    2.03
  -1 -16  -4   29.16    2.23
  -1  16  -4   28.88    1.90
  -1 -16  -4   27.99    1.84
   1 -16   4   28.77    1.48
  -1  16  -5    3.62    0.96
  -1 -16  -5    2.95    0.84
  -1 -16  -5    3.67    1.33
  -1  16  -5    5.51    1.00
  -1  16  -5    4.00    0.97
  -1 -16  -6  125.15    4.26
  -1 -16  -6  116.20    4.15
  -1  16  -6  127.79    4.11
   1 -17  -6    7.93    0.85
   1  17  -6    7.49    0.74
   1  17  -5    2.37    0.88
   1 -17  -5    2.68    1.22
   1 -17  -5    2.18    0.99
   1  17  -5    1.37    0.95
   1 -17  -4   30.49    2.18
   1  17  -4   27.86    1.97
   1 -17  -4   30.15    1.85
  -1 -17   4   33.60    1.65
   1 -17  -3    7.42    1.07
   1 -17  -3    4.39    1.67
  -1 -17   3    7.11    1.23
   1 -17  -3    7.42    1.48
   1  17  -3    5.09    1.42
   1 -17  -3    8.42    1.28
  -1 -17   2  125.75    4.88
   1 -17  -2  143.02    4.80
  -1 -17   2  135.53    5.10
   1 -17  -2  146.50    5.54
   1  17  -2  144.70    5.19
  -1  17   2  129.80    4.65
   1 -17  -2  134.04    4.87
   1 -17  -2  130.73    5.02
  -1 -17   1    4.64    1.17
   1 -17  -1    6.51    1.19
  -1 -17   1    5.13    1.13
  -1  17   1    3.76    1.66
   1 -17  -1    7.64    1.93
  -1 -17   1    4.88    1.55
  -1  17   1    4.55    1.14
   1  17   0  151.43    6.35
  -1  17   0  144.34    6.33
   1  17   0  152.29    5.51
  -1 -17   0  159.90    5.57
   1 -17   0  157.49    5.58
  -1  17  -1   36.18    1.89
  -1 -17  -1   37.93    2.59
  -1  17  -1   39.38    2.29
   1  17   1   36.45    1.81
  -1 -17  -1   41.24    2.12
   1 -17   1   36.33    2.06
  -1  17  -2    5.39    1.06
  -1 -17  -2    4.31    1.66
  -1 -17  -2    6.27    1.77
  -1 -17  -2    4.29    1.05
  -1  17  -2    5.36    1.38
   1 -17   2    5.65    1.08
  -1  17  -3    0.33    0.94
  -1 -17  -3    0.56    1.36
  -1 -17  -3    1.62    1.58
  -1  17  -3    0.90    1.20
  -1 -17  -3   -1.27    1.04
   1 -17   3   -0.48    0.78
  -1 -17  -4   72.96    3.21
  -1 -17  -4   67.95    2.85
  -1  17  -4   74.11    3.03
  -1 -17  -5    1.51    1.09
  -1 -17  -5    0.21    0.78
  -1  17  -5    0.51    0.75
  -1  17  -5    0.04    0.78
   1 -18  -5    1.03    0.92
   1  18  -5    1.18    0.80
   1 -18  -5    1.95    0.75
   1  18  -5    1.43    0.73
   1  18  -4   35.88    1.81
   1 -18  -4   36.76    2.12
   1  18  -4   38.44    1.99
   1 -18  -4   35.18    1.77
  -1 -18   4   40.12    1.68
   1  18  -3   93.79    3.54
   1 -18  -3   96.50    3.97
   1  18  -3  100.74    3.84
   1 -18  -3   86.85    3.45
  -1 -18   3   97.61    3.54
   1 -18  -2    3.64    1.62
  -1 -18   2    1.30    1.19
   1  18  -2    3.00    1.26
   1 -18  -2    1.60    0.91
   1 -18  -2    1.99    0.95
  -1 -18   2    3.39    0.88
   1 -18  -1   11.44    1.90
  -1 -18   1   10.59    1.57
  -1  18   1   10.09    1.13
   1  18  -1    8.95    1.27
   1 -18  -1    8.32    1.18
  -1 -18   1    8.71    1.15
   1 -18   0    3.68    1.74
  -1  18   0    2.79    1.16
   1  18   0    2.75    1.01
   1 -18   0    3.59    0.98
  -1 -18   0    3.64    1.08
  -1 -18  -1   59.75    2.97
  -1  18  -1   57.06    2.75
   1 -18   1   55.66    2.51
  -1 -18  -1   59.13    2.58
  -1  18  -2   25.00    1.49
  -1 -18  -2   25.55    2.01
  -1 -18  -2   27.69    2.08
  -1  18  -2   28.36    1.87
  -1  18  -3   49.41    2.25
   1 -18   3   52.98    2.14
  -1  18  -3   58.53    2.54
  -1 -18  -3   49.79    2.06
  -1 -18  -3   52.83    2.64
  -1  18  -4    0.82    0.90
  -1 -18  -4    0.23    0.66
  -1 -18  -4   -0.53    1.13
  -1  18  -5    1.90    0.58
  -1 -18  -5    1.84    0.77
   1  19  -5   79.14    2.61
   1 -19  -5   78.16    2.61
   1  19  -4   90.22    3.33
   1 -19  -4   89.12    3.39
  -1 -19   3   16.74    1.09
   1  19  -3   16.43    1.37
   1 -19  -3   17.38    1.59
  -1 -19   2  166.20    5.54
   1  19  -2  164.18    5.68
   1 -19  -2  165.15    5.87
  -1 -19   2  155.35    5.41
   1 -19  -1    1.29    0.84
  -1 -19   1    4.16    0.95
  -1  19   1    4.37    0.86
   1  19  -1    2.73    0.98
  -1 -19   1    3.93    1.19
   1 -19  -1    3.32    1.48
  -1 -19   0  240.12    8.00
   1 -19   0  243.28    8.02
   1  19   0  228.77    7.81
  -1  19   0  251.82    8.03
   1 -19   0  254.59    8.33
  -1 -19   0  243.22    8.16
  -1 -19  -1  456.74   14.45
   1 -19   1  447.96   14.42
  -1  19  -1  469.13   14.57
  -1 -19  -1  458.09   14.79
  -1 -19  -1  452.95   14.62
  -1  19  -2   28.93    1.79
  -1 -19  -2   27.96    1.88
   1 -19   2   33.09    1.80
  -1 -19  -2   29.78    1.91
  -1  19  -3   30.94    1.73
   1 -19   3   31.02    1.42
  -1  19  -4    1.18    0.62
  -1  19  -4    0.62    0.70
  -1 -19  -4    0.54    0.85
   1  20  -4   15.87    0.90
   1 -20  -4   15.10    0.94
   1  20  -3    6.69    0.93
   1 -20  -3    6.33    1.05
  -1 -20   2    7.92    0.80
   1 -20  -2    6.86    1.23
   1 -20  -1   87.98    3.30
  -1 -20   1   93.28    3.31
   1  20  -1   89.78    3.24
   1 -20  -1   89.37    3.54
   1 -20  -1   93.65    3.55
  -1 -20   1   87.82    3.22
   1 -20   0   89.35    3.25
  -1 -20   0   87.67    3.23
  -1  20   0   84.81    3.15
   1 -20   0   89.66    3.45
  -1 -20   0   94.29    3.62
  -1 -20   0   85.10    3.29
  -1 -20  -1   21.56    1.23
   1 -20   1   22.90    1.26
   1 -20   1   23.08    1.51
  -1 -20  -1   23.29    1.65
  -1  20  -2   20.23    1.26
  -1 -20  -2   18.33    1.37
  -1 -20  -2   19.09    1.35
   1 -20   2   15.38    1.06
  -1  20  -3   57.03    2.19
  -1 -20  -3   56.07    2.22
  -1 -21   2   40.80    1.78
   1 -21  -2   41.03    1.73
   1 -21  -1   50.72    2.13
  -1 -21   1   53.53    2.26
  -1 -21   0   65.44    2.61
   1 -21   0   64.82    2.54
  -1  21  -1    0.82    0.53
  -1 -21  -1    0.44    0.61
  -1 -21  -1    0.89    0.77
  -1  21  -2    4.66    0.57
   2   0 -10   70.92    2.51
   2   0  -9    0.54    0.95
   2   0  -9   -0.34    0.74
   2   0  -9   -0.47    1.00
  -2   0   8    9.71    2.01
   2   0  -8   11.54    1.23
   2   0  -8   10.20    1.32
   2   0  -8    7.38    1.11
   2   0  -8    8.08    1.44
   2   0  -8   11.47    1.51
   2   0  -7    0.57    0.76
   2   0  -7    1.31    1.02
   2   0  -7    1.19    1.25
  -2   0   7   -0.43    1.53
   2   0  -7    0.07    1.00
   2   0  -7   -0.18    1.11
   2   0  -7    0.73    1.24
   2   0  -7    1.45    1.16
   2   0  -7    0.64    1.26
   2   0  -6 1984.27   60.62
   2   0  -6 2034.05   60.89
   2   0  -6 1924.58   60.63
   2   0  -6 1910.62   60.58
   2   0  -6 2001.18   61.27
  -2   0   6 1876.87   60.86
  -2   0   6 2008.90   61.67
   2   0  -6 2003.74   60.42
   2   0  -6 1995.38   60.55
   2   0  -6 2061.77   60.60
   2   0  -6 2012.23   60.65
   2   0  -5   -0.28    0.93
   2   0  -5    0.44    1.10
  -2   0   5    0.57    0.85
   2   0  -5    1.10    0.99
   2   0  -5   -0.44    0.76
   2   0  -5    1.35    0.93
   2   0  -5    0.12    0.90
  -2   0   5    1.46    1.00
  -2   0   5    0.14    1.18
   2   0  -4  881.55   27.92
   2   0  -4  903.77   27.88
  -2   0   4  917.26   27.80
   2   0  -4  906.13   27.54
   2   0  -4  899.46   27.56
  -2   0   4  902.42   28.15
  -2   0   4  871.67   27.75
   2   0  -3    0.35    0.87
  -2   0   3    0.88    0.83
   2   0  -3    0.34    0.94
   2   0  -3    0.38    0.92
   2   0  -3    0.05    0.82
  -2   0   3    0.89    1.04
   2   0  -2 4428.60  134.58
   2   0  -2 4442.69  134.62
  -2   0   2 4419.20  134.60
   2   0  -2 4508.19  134.57
   2   0  -2 4442.21  134.58
  -2   0   2 4461.65  134.52
  -2   0   1    0.60    0.70
  -2   0   1   -0.05    0.46
   2   0   0  227.20    7.13
   2   0   0  225.62    7.09
  -2   0   0  222.72    7.06
  -2   0   0  232.34    7.22
   2   0   0  233.47    7.09
  -2   0   0  229.56    7.20
  -2   0  -1    1.00    1.05
  -2   0  -1   -0.12    0.66
   2   0   2  284.14    8.81
  -2   0  -2  298.97    9.53
  -2   0  -2  292.67    9.01
   2   0   3    0.19    0.82
  -2   0  -3    0.23    0.45
   2   0   4  516.56   16.65
   2   0   4  515.71   16.40
   2   0   4  499.67   15.95
  -2   0  -4  500.09   15.67
  -2   0  -4  504.69   15.72
  -2   0  -5    0.68    0.77
   2   0   5   -0.17    1.38
   2   0   5    0.39    1.16
  -2   0  -5   -0.67    1.31
  -2   0  -5   -0.36    1.06
  -2   0  -5    0.76    1.03
  -2   0  -5   -0.08    1.21
  -2   0  -5   -0.14    1.05
  -2   0  -5   -0.30    1.51
  -2   0  -5    0.25    1.08
  -2   0  -5   -0.08    1.14
  -2   0  -5    1.18    1.37
   2   0   6  206.78    7.93
  -2   0  -6  202.97    7.29
  -2   0  -6  208.85    7.07
  -2   0  -6  200.65    6.97
  -2   0  -6  198.13    7.05
  -2   0  -6  208.82    7.09
  -2   0  -6  190.79    7.15
  -2   0  -6  193.45    6.89
  -2   0  -6  203.70    7.12
   2   0   7    2.53    1.74
  -2   0  -7    0.45    1.15
  -2   0  -7    0.41    1.17
  -2   0  -7    0.28    1.20
  -2   0  -7    0.37    1.06
  -2   0  -7    0.39    1.20
  -2   0  -8  285.65    9.23
  -2   0  -8  282.24    9.32
  -2   0  -8  282.61    9.28
  -2   0  -9    0.17    0.52
  -2   0  -9    0.48    0.52
   2   1 -10    0.98    0.57
   2  -1 -10    0.09    0.56
   2  -1  -9   39.52    1.68
   2   1  -9   39.56    1.74
   2  -1  -9   39.34    2.01
   2   1  -9   40.02    2.03
   2  -1  -9   35.78    1.97
   2   1  -9   37.46    1.96
   2  -1  -8    0.57    1.15
   2   1  -8   -0.95    1.08
  -2  -1   8   -0.90    1.78
   2   1  -8   -0.09    1.09
   2  -1  -8   -0.71    1.08
   2   1  -8    1.83    1.00
   2  -1  -8    0.20    0.90
   2  -1  -8   -0.08    1.20
   2   1  -8   -0.54    1.22
   2  -1  -8    0.09    1.18
   2   1  -7  298.47    9.63
   2  -1  -7  292.15    9.88
   2   1  -7  269.65    9.92
   2  -1  -7  291.21    9.65
   2   1  -7  276.16    9.74
  -2   1   7  314.34   11.11
  -2  -1   7  308.38   11.21
   2   1  -7  293.47    9.64
   2  -1  -7  297.49    9.62
   2  -1  -7  294.26    9.82
   2   1  -7  299.35    9.70
   2   1  -7  279.11    9.90
   2   1  -7  299.85    9.87
   2  -1  -7  299.78    9.85
   2  -1  -7  285.80    9.85
   2   1  -7  308.76    9.88
   2  -1  -7  302.45    9.88
   2  -1  -6  176.16    5.90
   2   1  -6  169.98    6.11
   2  -1  -6  166.17    5.99
   2  -1  -6  161.59    5.86
   2   1  -6  172.84    6.15
   2  -1  -6  167.16    6.17
   2  -1  -6  168.23    5.97
   2   1  -6  178.45    6.34
   2   1  -6  158.47    6.61
  -2  -1   6  162.47    6.15
   2   1  -6  170.51    6.11
  -2   1   6  188.23    7.00
  -2  -1   6  173.21    6.99
  -2  -1   6  167.38    6.45
   2  -1  -6  169.04    5.81
   2   1  -6  164.51    5.86
   2   1  -6  165.04    5.91
   2  -1  -6  179.45    6.09
   2  -1  -6  171.94    6.06
   2  -1  -6  176.66    6.02
   2   1  -6  161.32    5.96
   2  -1  -6  175.10    5.97
   2  -1  -6  182.92    6.04
   2   1  -6  179.12    6.10
   2  -1  -5    6.99    1.33
   2   1  -5    6.26    1.27
   2   1  -5    5.91    1.00
   2   1  -5    6.76    1.45
   2  -1  -5    8.19    1.16
  -2  -1   5    7.63    1.19
  -2   1   5    6.42    1.00
   2  -1  -5    6.83    1.14
   2  -1  -5    6.91    1.07
   2  -1  -5    8.16    0.98
   2   1  -5    6.56    0.91
   2   1  -5    6.13    1.12
   2  -1  -5    9.14    1.06
  -2   1   5    7.31    1.43
  -2   1   5    4.81    0.93
  -2  -1   5    7.15    1.17
  -2  -1   5    9.41    1.66
  -2   1   4   81.93    3.02
   2  -1  -4   77.72    3.11
   2   1  -4   81.34    3.25
   2  -1  -4   70.49    3.02
   2   1  -4   75.89    3.14
   2  -1  -4   75.96    2.81
   2   1  -4   70.04    2.80
   2   1  -4   75.06    2.83
   2  -1  -4   71.19    2.70
   2  -1  -4   77.65    2.81
  -2   1   4   71.48    2.84
  -2  -1   4   81.84    3.44
  -2  -1   4   71.03    3.10
  -2   1   4   76.19    3.32
   2   1  -3  242.19    7.98
   2   1  -3  245.50    8.12
   2  -1  -3  251.99    8.06
  -2  -1   3  262.00    8.11
  -2   1   3  260.19    8.04
   2  -1  -3  238.65    8.09
   2   1  -3  252.31    8.12
   2   1  -3  244.41    7.98
  -2   1   3  264.17    8.25
  -2  -1   3  235.84    8.04
  -2   1   3  238.49    7.84
  -2  -1   3  248.45    8.24
   2   1  -2  309.80    9.77
   2  -1  -2  304.24    9.79
  -2  -1   2  317.01    9.82
   2   1  -2  322.71    9.79
   2  -1  -2  312.48    9.77
   2  -1  -2  305.17    9.83
  -2   1   2  292.69    9.87
   2  -1  -2  314.04    9.80
   2   1  -2  308.14    9.76
  -2  -1   2  315.68    9.83
  -2   1   1   57.24    2.18
   2   1  -1   60.60    2.05
  -2  -1   1   57.67    2.15
  -2  -1   1   55.74    2.23
  -2   1   1   56.90    2.22
  -2   1   1   58.46    2.05
  -2  -1   1   56.41    2.19
   2  -1   0    7.58    0.62
  -2   1   0    6.41    0.49
   2   1   0    6.57    0.77
   2   1   0    6.12    0.68
  -2  -1   0    5.20    0.91
  -2   1   0    6.65    0.70
   2  -1   0    6.53    0.58
  -2  -1   0    6.46    0.75
   2  -1   0    7.15    0.76
   2   1   0    6.68    0.59
  -2  -1   0    7.66    0.99
  -2   1   0    6.38    0.78
  -2   1   0    7.47    0.84
   2  -1   1  540.38   16.77
  -2   1  -1  576.80   17.22
  -2  -1  -1  572.77   17.27
  -2  -1  -1  560.91   16.98
   2  -1   1  571.29   17.22
  -2   1  -1  571.44   17.10
   2  -1   2    1.62    1.08
  -2  -1  -2    0.71    0.46
  -2   1  -2    1.28    1.25
   2  -1   2    0.79    0.98
  -2  -1  -2    1.66    1.33
  -2   1  -2    0.85    0.75
   2  -1   3   33.26    2.04
   2   1   3   32.52    1.73
   2  -1   3   33.41    1.77
  -2   1  -3   33.39    1.53
  -2  -1  -3   32.54    1.49
  -2   1  -3   32.66    1.47
  -2  -1  -3   28.88    1.63
   2  -1   3   31.64    1.60
  -2   1  -3   31.40    1.25
  -2   1  -3   31.34    1.64
  -2   1  -3   30.75    1.43
   2   1   4   58.95    2.82
   2   1   4   51.85    2.32
   2  -1   4   51.64    2.40
   2  -1   4   57.00    3.04
   2  -1   4   52.58    2.77
  -2   1  -4   52.97    2.17
  -2  -1  -4   50.53    2.08
  -2   1  -4   57.08    2.27
  -2  -1  -4   54.94    2.33
  -2   1  -5   77.97    3.23
  -2   1  -5   83.01    3.17
   2   1   5   87.11    3.86
   2  -1   5   82.67    3.84
   2   1   5   93.18    4.27
  -2   1  -5   86.93    3.73
  -2  -1  -5   85.32    3.67
  -2  -1  -5   88.38    3.41
  -2   1  -5   90.19    3.47
  -2   1  -5   87.69    3.44
  -2  -1  -5   84.32    3.39
  -2   1  -5   83.20    3.46
  -2  -1  -5   81.76    3.55
  -2  -1  -5   80.46    3.88
  -2  -1  -5   85.27    3.37
  -2  -1  -5   82.02    3.73
  -2  -1  -5   83.03    3.69
  -2  -1  -5   91.57    3.52
  -2   1  -5   88.85    3.67
  -2  -1  -5   87.19    3.52
  -2   1  -5   92.09    3.56
  -2  -1  -5   85.57    3.37
   2  -1   6   22.22    2.30
   2   1   6   22.85    2.19
  -2  -1  -6   20.76    1.66
  -2  -1  -6   23.54    2.02
  -2   1  -6   23.52    1.78
  -2   1  -6   23.73    2.10
  -2  -1  -6   22.97    1.70
  -2   1  -6   23.95    1.79
  -2  -1  -6   27.61    2.28
  -2  -1  -6   24.09    1.95
  -2   1  -6   24.59    1.79
  -2   1  -6   25.17    1.85
  -2  -1  -6   23.75    2.07
  -2  -1  -6   23.39    1.77
  -2  -1  -6   26.42    1.68
  -2   1  -6   20.28    1.79
  -2  -1  -6   24.59    1.69
   2   1   7    4.70    1.79
   2  -1   7    4.51    1.73
  -2   1  -7    4.78    1.33
  -2   1  -7    4.11    1.21
  -2  -1  -7    5.12    1.26
  -2  -1  -7    5.75    1.25
  -2  -1  -7    5.38    1.20
  -2  -1  -7    7.52    1.34
  -2   1  -7    4.05    1.34
  -2  -1  -7    3.32    1.36
  -2   1  -8    0.94    0.97
  -2  -1  -8    1.09    0.90
  -2  -1  -8    1.14    0.95
  -2   1  -8    0.06    0.93
  -2   1  -8    1.07    0.96
  -2  -1  -8    0.27    0.93
  -2   1  -9    7.52    0.69
  -2   1  -9    7.74    0.69
  -2  -1  -9    8.51    0.68
  -2  -1  -9    7.72    0.63
   2   2 -10    0.41    0.55
   2  -2 -10    0.43    0.53
   2   2  -9    1.40    0.91
   2  -2  -9   -0.26    0.93
   2  -2  -9    0.77    0.70
   2   2  -9    0.83    0.74
   2   2  -9    0.39    0.97
   2  -2  -9   -0.26    0.98
   2   2  -8   63.11    3.00
   2  -2  -8   67.10    3.14
  -2   2   8   72.75    3.89
  -2   2   8   68.73    4.07
  -2  -2   8   65.84    4.13
   2   2  -8   75.45    2.98
   2  -2  -8   72.34    2.88
   2  -2  -8   69.94    3.12
   2   2  -8   67.43    3.08
   2  -2  -8   74.82    3.15
   2  -2  -8   76.22    3.22
   2   2  -8   72.70    3.20
   2   2  -7   22.83    1.57
   2  -2  -7   24.02    1.56
   2   2  -7   21.76    2.01
   2  -2  -7   20.45    1.74
  -2  -2   7   26.50    2.61
   2   2  -7   24.60    1.63
   2  -2  -7   24.92    1.57
   2   2  -7   23.64    1.60
   2  -2  -7   25.57    1.77
   2  -2  -7   22.30    1.82
   2  -2  -7   22.71    1.78
   2  -2  -7   25.20    1.82
   2   2  -7   27.40    1.84
   2   2  -7   24.28    1.89
   2   2  -6  129.07    4.57
   2  -2  -6  118.69    4.33
   2  -2  -6  112.06    4.58
   2  -2  -6  121.71    4.54
   2   2  -6  108.21    4.57
   2  -2  -6  121.33    4.45
   2   2  -6  117.53    4.84
  -2  -2   6  120.68    4.86
   2  -2  -6  117.07    4.42
   2   2  -6  122.09    4.69
   2   2  -6  120.66    4.75
  -2   2   6  117.29    5.29
  -2  -2   6  121.79    5.58
  -2  -2   6  123.21    5.14
   2   2  -6  122.47    4.40
   2  -2  -6  121.28    4.34
   2   2  -6  124.31    4.42
   2  -2  -6  122.44    4.53
   2   2  -6  119.53    4.52
   2  -2  -6  125.71    4.57
   2   2  -6  128.71    4.64
   2  -2  -6  123.46    4.57
   2  -2  -6  123.41    4.56
   2  -2  -5  946.18   29.45
  -2  -2   5  966.63   29.71
   2   2  -5  959.89   29.91
  -2   2   5  940.44   29.29
   2  -2  -5  949.48   29.66
   2  -2  -5  963.94   29.56
   2   2  -5  936.63   29.60
   2  -2  -5  950.84   29.25
   2  -2  -5  965.42   29.25
   2   2  -5  932.10   29.30
   2   2  -5 1002.64   29.34
   2  -2  -5  941.80   29.18
  -2   2   5  943.64   29.96
  -2  -2   5  964.06   29.86
  -2   2   5  883.77   29.18
  -2  -2   5  995.65   30.15
   2  -2  -4  797.46   24.71
   2   2  -4  802.78   24.89
   2   2  -4  806.39   24.82
  -2   2   4  805.96   24.57
   2  -2  -4  820.29   24.40
   2  -2  -4  754.70   24.32
   2   2  -4  813.62   24.43
   2   2  -4  808.68   24.43
   2  -2  -4  813.27   24.42
  -2   2   4  802.02   24.94
  -2   2   4  749.71   24.34
   2   2  -4  753.88   24.54
  -2  -2   4  849.61   25.05
   2   2  -3  105.21    3.60
  -2  -2   3  107.01    3.85
   2  -2  -3  100.29    3.75
   2  -2  -3  103.25    3.76
   2   2  -3  102.08    3.79
   2  -2  -3  103.98    3.69
  -2   2   3  104.10    3.87
  -2   2   3   99.02    3.33
   2   2  -3  103.81    3.65
  -2  -2   3   98.96    3.92
  -2  -2   3   98.59    3.80
   2   2  -2  535.98   16.50
   2  -2  -2  525.83   16.60
   2  -2  -2  542.26   16.60
   2  -2  -2  540.97   16.52
   2   2  -2  527.38   16.54
  -2  -2   2  543.54   16.62
  -2   2   2  540.97   16.51
  -2  -2   2  531.56   16.62
  -2   2   2  529.27   16.61
   2   2  -2  529.71   16.52
  -2  -2   2  528.68   16.67
   2  -2  -1   49.93    1.99
   2   2  -1   50.16    2.01
   2   2  -1   50.35    1.81
   2   2  -1   55.07    1.89
  -2  -2   1   50.75    2.05
  -2   2   1   53.43    2.05
   2  -2  -1   50.97    1.87
  -2  -2   1   55.93    2.05
  -2   2   1   54.42    2.12
   2  -2  -1   55.24    1.98
  -2   2   1   51.70    1.99
   2   2   0    0.86    0.35
  -2   2   0   -0.04    0.54
   2  -2   0   -0.08    0.52
   2  -2   0    2.57    0.77
   2  -2   0    1.10    1.24
  -2   2   0    0.42    0.61
  -2  -2   0    0.95    0.58
  -2  -2   0   -0.19    0.95
   2   2   0    0.24    0.29
  -2   2   0    0.38    0.84
  -2  -2   0    0.17    0.79
   2   2   0    1.15    0.73
   2  -2   0   -0.04    0.76
  -2   2   0   -0.09    0.67
   2  -2   1  219.60    7.05
  -2   2  -1  236.31    7.30
  -2   2  -1  242.62    7.47
  -2  -2  -1  243.73    7.57
   2  -2   1  230.46    7.59
  -2   2  -1  249.75    7.46
  -2  -2  -1  226.19    7.04
   2  -2   1  235.19    7.48
   2  -2   2  182.22    5.94
   2  -2   2  193.32    5.83
  -2   2  -2  178.97    5.75
  -2  -2  -2  183.46    6.03
   2  -2   3   31.08    1.75
   2  -2   3   27.61    1.85
  -2  -2  -3   28.46    1.43
  -2  -2  -3   29.64    1.62
  -2  -2  -3   28.19    2.15
  -2   2  -3   29.14    1.52
   2  -2   3   31.64    1.76
   2  -2   4  214.80    7.63
   2   2   4  207.52    6.84
   2  -2   4  203.89    7.01
  -2   2  -4  207.92    6.72
   2  -2   4  185.72    6.82
  -2   2  -4  203.11    6.51
  -2   2  -4  206.31    7.00
  -2   2  -4  208.61    6.74
  -2   2  -4  206.48    6.78
  -2  -2  -4  197.22    6.70
  -2  -2  -4  204.56    6.91
  -2   2  -5  338.82   10.92
  -2   2  -5  334.28   11.00
   2  -2   5  340.07   11.67
   2  -2   5  345.46   12.07
   2   2   5  360.96   11.93
   2   2   5  333.36   11.54
  -2  -2  -5  338.79   11.06
  -2  -2  -5  344.10   11.05
  -2   2  -5  337.43   11.07
  -2   2  -5  351.75   11.34
  -2   2  -5  350.51   11.13
  -2  -2  -5  346.95   11.38
  -2  -2  -5  337.37   11.21
  -2  -2  -5  334.40   11.45
  -2   2  -5  331.23   10.99
  -2  -2  -5  336.17   10.98
  -2   2  -5  328.76   11.20
  -2   2  -5  362.55   11.30
  -2  -2  -5  345.08   11.00
  -2  -2  -5  331.51   11.09
  -2   2  -5  336.23   11.17
   2   2   6   58.48    3.28
   2  -2   6   59.98    3.68
  -2   2  -6   60.92    2.85
  -2   2  -6   57.23    2.79
  -2  -2  -6   62.03    2.99
  -2  -2  -6   59.44    2.78
  -2   2  -6   60.09    3.04
  -2  -2  -6   59.82    3.10
  -2   2  -6   54.39    2.63
  -2  -2  -6   60.59    2.69
  -2  -2  -6   55.04    2.73
  -2  -2  -6   57.26    2.69
  -2  -2  -6   60.44    2.83
  -2   2  -6   61.64    2.94
   2  -2   7  731.72   23.79
   2   2   7  684.03   23.43
  -2  -2  -7  728.12   22.36
  -2   2  -7  712.52   22.37
  -2   2  -7  711.72   22.55
  -2   2  -7  712.61   22.46
  -2  -2  -7  737.41   22.57
  -2  -2  -7  702.22   22.38
  -2  -2  -7  701.71   22.27
  -2  -2  -7  712.49   22.43
  -2  -2  -7  706.91   22.45
  -2  -2  -8  138.74    4.83
  -2   2  -8  139.46    4.84
  -2   2  -8  139.15    4.95
  -2   2  -8  131.45    4.87
  -2  -2  -8  138.72    4.83
  -2   2  -9    0.30    0.52
  -2  -2  -9    0.72    0.49
  -2   2  -9    0.52    0.50
   2   3 -10   40.17    1.51
   2  -3 -10   36.36    1.49
   2  -3  -9  251.39    8.27
   2   3  -9  256.04    8.36
   2   3  -9  272.89    8.63
   2   3  -9  267.27    8.58
   2  -3  -9  276.53    8.63
  -2   3   8    6.66    1.59
  -2  -3   8    5.56    1.98
   2   3  -8    8.05    1.25
   2   3  -8    9.04    1.21
   2  -3  -8    8.05    1.08
   2  -3  -8    7.18    1.27
   2  -3  -8    6.90    1.32
   2  -3  -8    8.79    1.33
   2   3  -8   11.15    1.39
   2  -3  -7   49.41    2.17
   2   3  -7   48.63    2.73
   2  -3  -7   49.31    2.53
   2  -3  -7   50.17    2.47
   2   3  -7   46.54    2.38
   2   3  -7   42.83    2.47
   2   3  -7   41.04    2.50
  -2  -3   7   55.25    3.50
  -2   3   7   47.78    3.28
  -2  -3   7   41.30    2.92
   2  -3  -7   51.55    2.32
   2   3  -7   53.85    2.44
   2  -3  -7   51.91    2.68
   2   3  -7   50.12    2.49
   2  -3  -7   49.08    2.56
   2  -3  -7   50.34    2.59
   2   3  -7   53.43    2.64
   2  -3  -7   46.09    2.48
   2  -3  -6  263.47    8.48
   2  -3  -6  262.36    8.69
   2   3  -6  272.37    8.82
   2   3  -6  258.68    8.87
   2  -3  -6  252.59    8.66
   2  -3  -6  246.20    9.08
   2   3  -6  255.96    9.14
  -2  -3   6  244.89    9.18
   2   3  -6  259.39    9.11
  -2  -3   6  281.64    9.85
  -2  -3   6  266.71    9.52
   2  -3  -6  256.08    8.50
   2   3  -6  254.52    8.60
   2  -3  -6  249.97    8.72
   2  -3  -6  258.04    8.80
   2   3  -6  268.58    8.70
   2   3  -6  265.76    8.83
   2  -3  -6  264.09    8.79
   2  -3  -6  266.40    8.72
   2  -3  -6  268.09    8.75
   2  -3  -5  116.21    4.11
   2   3  -5  108.06    4.22
   2  -3  -5  110.55    4.08
   2   3  -5  114.90    4.23
  -2  -3   5  116.56    4.95
  -2  -3   5  108.78    4.74
  -2   3   5  108.33    4.71
  -2   3   5  112.08    4.05
   2   3  -5  108.29    4.76
   2  -3  -5  113.69    4.36
   2  -3  -5  112.24    4.24
  -2  -3   5  121.59    4.69
   2  -3  -5  120.36    4.27
   2  -3  -5  112.85    4.10
   2  -3  -5  112.63    4.11
   2   3  -5  116.04    4.22
   2  -3  -4  518.80   15.52
  -2  -3   4  529.17   15.77
  -2   3   4  501.69   15.37
   2   3  -4  512.00   15.79
   2   3  -4  485.44   15.25
   2  -3  -4  514.45   15.22
   2  -3  -4  525.98   15.22
   2   3  -4  492.71   15.24
  -2   3   4  472.84   15.70
  -2  -3   4  507.53   15.83
  -2  -3   4  528.40   15.91
   2   3  -4  494.99   15.36
   2   3  -4  506.45   15.31
   2  -3  -3   23.51    1.53
  -2  -3   3   24.05    1.67
   2  -3  -3   24.56    1.44
   2  -3  -3   24.81    1.55
   2   3  -3   27.35    1.66
   2   3  -3   23.27    1.34
  -2   3   3   21.07    1.61
  -2  -3   3   25.07    1.70
  -2  -3   3   24.60    1.68
   2   3  -2  183.28    6.00
  -2  -3   2  178.92    6.15
  -2   3   2  178.58    6.00
   2  -3  -2  187.75    6.14
   2   3  -2  189.25    6.08
   2  -3  -2  186.13    6.14
  -2  -3   2  187.17    6.27
   2   3  -2  180.51    6.04
  -2  -3   2  188.02    6.13
  -2   3   2  185.25    6.10
  -2   3   2  187.60    6.08
  -2   3   1 1015.62   30.58
   2   3  -1  998.93   30.48
   2   3  -1 1003.61   30.63
   2   3  -1 1003.43   30.53
  -2  -3   1 1011.42   30.65
  -2   3   1 1006.11   30.69
   2  -3  -1 1003.05   30.63
   2  -3  -1  984.41   30.60
  -2   3   1 1016.73   30.63
   2  -3  -1  987.90   30.54
  -2  -3   1 1007.58   30.59
   2   3   0 2013.23   62.21
  -2   3   0 2024.87   62.32
   2  -3   0 2083.23   62.73
   2  -3   0 2127.35   62.44
  -2  -3   0 2050.12   62.32
  -2  -3   0 2090.47   62.48
   2  -3   0 2089.34   62.27
   2  -3   0 2036.93   62.47
  -2   3  -1    6.76    0.92
  -2  -3  -1    7.84    0.57
  -2   3  -1    9.04    1.15
   2  -3   1    7.07    1.44
  -2  -3  -1    8.06    1.27
   2  -3   1    8.41    1.02
  -2   3  -1    7.29    1.06
   2  -3   1    7.77    1.12
   2  -3   2  413.54   12.96
   2  -3   2  415.16   12.84
  -2  -3  -2  399.07   12.99
  -2   3  -2  404.78   12.84
  -2   3  -2  411.52   12.55
  -2  -3  -2  380.08   12.49
   2  -3   3   59.64    2.82
   2  -3   3   52.97    2.68
  -2  -3  -3   52.70    2.27
  -2   3  -3   57.89    2.28
   2  -3   3   52.49    2.62
  -2  -3  -3   49.11    2.84
  -2   3  -3   48.36    2.44
  -2   3  -4   37.56    2.13
   2  -3   4   30.15    2.03
  -2   3  -4   33.65    1.78
   2  -3   4   36.20    2.03
   2   3   4   32.00    1.74
   2  -3   4   34.53    2.41
  -2   3  -4   34.52    1.84
  -2   3  -4   38.01    2.11
  -2  -3  -4   37.60    1.80
  -2  -3  -4   37.89    1.73
  -2  -3  -4   37.68    2.00
  -2   3  -4   36.16    1.89
  -2   3  -4   40.79    2.13
  -2   3  -5   44.63    2.07
  -2   3  -5   36.62    2.09
   2  -3   5   37.68    2.84
   2   3   5   38.79    2.55
   2   3   5   40.96    2.45
   2  -3   5   40.33    2.60
  -2   3  -5   46.67    2.28
  -2   3  -5   40.32    2.17
  -2  -3  -5   43.03    2.18
  -2  -3  -5   43.29    2.38
  -2   3  -5   40.48    2.46
  -2  -3  -5   39.26    2.65
  -2  -3  -5   41.07    2.44
  -2  -3  -5   41.74    2.47
  -2  -3  -5   43.73    2.10
  -2  -3  -5   44.40    2.18
  -2   3  -5   45.16    2.30
  -2  -3  -5   43.00    2.11
  -2  -3  -5   39.41    2.46
  -2   3  -5   41.75    2.37
  -2   3  -6    2.50    0.89
  -2   3  -6    2.42    1.04
   2  -3   6    4.04    1.30
   2   3   6    2.73    1.31
   2  -3   6    2.10    1.54
   2   3   6    2.07    1.55
  -2  -3  -6    4.95    1.49
  -2   3  -6    6.01    1.32
  -2  -3  -6    4.55    1.17
  -2   3  -6    4.75    1.26
  -2  -3  -6    5.91    1.72
  -2  -3  -6    2.33    1.43
  -2  -3  -6    2.89    1.86
  -2   3  -6    3.23    1.21
  -2  -3  -6    4.03    1.06
  -2  -3  -6    3.12    1.12
   2  -3   7   34.20    2.88
  -2   3  -7   33.06    2.11
  -2  -3  -7   31.44    2.24
  -2  -3  -7   31.52    1.83
  -2   3  -7   34.36    2.00
  -2  -3  -7   31.22    1.88
  -2   3  -7   33.12    2.04
  -2  -3  -7   31.29    1.95
  -2   3  -8  374.35   12.28
  -2   3  -8  391.85   12.24
  -2  -3  -8  374.53   12.13
  -2   3  -8  387.96   12.17
  -2   3  -9   41.34    1.63
  -2   3  -9   44.20    1.60
  -2  -3  -9   41.25    1.57
   2   4 -10   92.35    2.99
   2  -4 -10   87.15    2.97
   2  -4  -9   19.06    1.38
   2   4  -9   18.09    1.27
   2   4  -9   17.21    1.38
   2  -4  -9   20.43    1.04
   2   4  -9   19.96    1.15
   2   4  -8  240.68    8.26
   2  -4  -8  250.32    8.12
   2   4  -8  254.80    8.25
   2  -4  -8  252.09    8.47
   2   4  -8  245.43    8.45
   2  -4  -8  241.40    8.37
   2   4  -8  244.85    8.35
   2  -4  -8  255.77    8.44
   2   4  -7   25.33    1.94
   2  -4  -7   23.92    1.76
   2  -4  -7   26.47    1.83
   2   4  -7   23.20    1.92
   2   4  -7   23.32    1.93
  -2   4   7   23.75    2.36
  -2  -4   7   25.51    2.66
  -2  -4   7   21.08    2.27
  -2   4   7   27.42    2.39
   2   4  -7   26.86    1.71
   2  -4  -7   23.73    1.59
   2  -4  -7   23.48    2.01
   2  -4  -7   25.49    1.86
   2  -4  -7   26.06    1.79
   2  -4  -7   29.90    2.03
   2   4  -7   30.20    1.90
   2   4  -7   26.22    1.86
   2  -4  -7   26.12    1.90
   2   4  -6   25.79    1.85
   2  -4  -6   22.26    1.61
   2   4  -6   24.80    1.83
   2  -4  -6   25.85    1.37
   2   4  -6   26.83    2.04
  -2  -4   6   22.43    2.09
   2  -4  -6   23.23    1.90
   2   4  -6   22.77    1.90
  -2  -4   6   28.42    2.34
  -2  -4   6   23.29    2.36
  -2   4   6   21.85    2.14
   2  -4  -6   21.50    1.40
   2   4  -6   22.63    1.60
   2  -4  -6   22.60    1.87
   2  -4  -6   22.30    1.85
   2   4  -6   22.18    1.52
   2  -4  -6   25.89    1.87
   2  -4  -6   22.86    1.72
   2  -4  -6   23.08    1.63
   2   4  -6   22.49    1.79
   2  -4  -5   29.80    1.70
   2  -4  -5   29.03    1.67
   2   4  -5   30.64    1.90
   2  -4  -5   35.41    1.75
   2   4  -5   34.37    1.86
   2   4  -5   31.14    1.64
  -2  -4   5   32.44    2.37
  -2  -4   5   35.20    2.24
   2  -4  -5   31.12    1.80
   2   4  -5   28.47    2.14
  -2   4   5   33.14    1.58
   2  -4  -5   39.00    2.04
   2  -4  -5   32.24    1.79
   2   4  -5   31.24    1.82
   2  -4  -5   35.01    1.77
  -2  -4   4 1004.05   29.37
  -2   4   4  937.07   28.84
   2  -4  -4  935.56   28.98
   2   4  -4  920.23   29.29
   2   4  -4  930.18   28.74
   2   4  -4  882.49   28.76
   2  -4  -4  910.51   28.68
   2   4  -4  973.61   28.84
   2   4  -4  953.15   28.85
  -2  -4   4  937.89   29.35
  -2  -4   4  966.49   29.44
  -2   4   3   94.19    3.26
   2  -4  -3   98.36    3.43
  -2  -4   3   97.76    3.73
   2  -4  -3   86.49    3.56
   2   4  -3   99.21    3.70
   2   4  -3   89.11    3.29
   2  -4  -3   90.22    3.20
   2   4  -3   90.48    3.26
  -2  -4   3   98.07    3.68
  -2  -4   3   96.01    3.80
   2   4  -3   89.47    3.39
  -2   4   3   95.84    3.59
   2   4  -2    2.08    0.84
   2   4  -2    3.58    0.78
  -2  -4   2    3.63    1.09
   2  -4  -2    3.28    1.06
   2   4  -2    3.06    0.99
  -2  -4   2    3.14    0.94
   2   4  -2    2.63    0.88
  -2   4   2    4.18    0.90
  -2  -4   2    2.86    1.21
  -2   4   2    2.42    0.85
   2   4  -1  874.37   26.57
  -2   4   1  879.79   26.55
   2   4  -1  849.46   26.45
   2  -4  -1  881.92   26.98
   2  -4  -1  858.49   26.65
  -2  -4   1  866.22   26.62
   2   4  -1  857.88   26.47
  -2   4   1  874.01   26.66
  -2  -4   1  870.44   26.82
   2   4  -1  884.34   26.60
  -2  -4   1  878.72   26.48
  -2   4   1  853.13   26.53
   2  -4  -1  856.35   26.53
   2  -4  -1  864.46   26.57
  -2   4   0   66.97    2.36
   2   4   0   60.99    2.22
  -2  -4   0   64.94    2.58
   2  -4   0   66.65    2.95
  -2   4   0   65.98    2.60
  -2  -4   0   63.17    2.37
   2   4   0   59.77    2.00
   2  -4   0   61.42    2.53
  -2   4   0   63.49    2.39
   2  -4   0   58.06    2.37
   2  -4   0   61.87    2.51
  -2   4  -1  119.79    4.20
   2  -4   1  118.69    4.70
  -2   4  -1  121.42    4.43
  -2  -4  -1  119.26    3.95
  -2  -4  -1  120.29    4.44
   2  -4   1  119.84    4.38
  -2   4  -1  122.20    4.30
   2  -4   1  127.13    4.40
   2  -4   1  125.75    4.40
   2  -4   2   67.88    3.21
  -2  -4  -2   64.24    3.05
  -2   4  -2   69.11    3.02
  -2   4  -2   70.43    2.84
  -2  -4  -2   67.97    2.60
  -2   4  -2   71.04    2.67
   2  -4   2   68.55    2.94
   2  -4   2   75.09    3.09
   2  -4   2   74.71    3.05
   2  -4   3   16.45    1.63
   2  -4   3   17.13    1.69
   2  -4   3   14.77    1.67
  -2   4  -3   19.02    1.56
  -2  -4  -3   15.09    1.83
  -2   4  -3   17.02    1.28
  -2  -4  -3   18.75    1.32
  -2  -4  -3   14.83    1.10
  -2  -4  -4    1.11    1.11
  -2   4  -4    1.44    1.04
  -2  -4  -4    0.76    0.77
  -2   4  -4    1.39    0.84
   2  -4   4   -0.12    1.20
  -2   4  -4    1.01    1.06
   2  -4   4    1.55    0.93
   2  -4   4    1.08    1.46
   2   4   4   -0.55    0.80
  -2   4  -4    2.02    0.98
  -2  -4  -4    1.42    0.89
  -2   4  -4    2.04    1.20
  -2  -4  -4    2.94    1.56
  -2  -4  -4    1.46    1.20
  -2   4  -4    1.97    1.00
  -2   4  -4    2.10    1.15
  -2  -4  -4    1.81    1.34
  -2  -4  -5    1.15    0.89
  -2  -4  -5    0.65    1.27
  -2   4  -5    1.09    0.98
  -2   4  -5    1.47    1.14
   2   4   5    0.14    1.15
   2   4   5   -0.90    1.11
   2  -4   5    1.37    1.24
   2  -4   5   -0.21    0.95
   2  -4   5    0.96    1.49
  -2   4  -5    0.81    1.06
  -2   4  -5    0.47    1.15
  -2  -4  -5    0.07    1.09
  -2  -4  -5    0.63    0.95
  -2   4  -5    1.02    1.54
  -2  -4  -5   -0.09    1.41
  -2  -4  -5    1.13    1.48
  -2  -4  -5    0.58    1.60
  -2  -4  -5   -0.32    1.44
  -2  -4  -5    1.63    1.03
  -2   4  -5    0.81    1.30
  -2   4  -5    0.27    1.11
  -2  -4  -5    1.47    1.00
  -2  -4  -5   -0.49    1.01
  -2   4  -6   11.01    1.31
  -2   4  -6   11.72    1.20
   2   4   6   12.27    1.86
  -2  -4  -6   10.63    1.77
  -2  -4  -6   11.15    1.97
  -2  -4  -6   12.39    1.82
  -2  -4  -6   12.65    1.35
  -2   4  -6   16.32    1.61
  -2  -4  -6   13.10    1.35
  -2  -4  -6   13.60    1.89
  -2  -4  -6   11.14    1.13
  -2  -4  -6   10.00    1.37
  -2  -4  -6   11.18    1.32
  -2   4  -6   11.76    1.47
  -2   4  -6   12.41    1.51
  -2  -4  -7   20.36    1.83
  -2  -4  -7   20.36    1.50
  -2  -4  -7   19.57    1.47
  -2   4  -7   19.66    1.75
  -2  -4  -7   18.33    1.55
  -2   4  -7   18.85    1.60
  -2   4  -7   21.08    1.68
  -2   4  -8   15.13    1.25
  -2   4  -8   14.28    1.33
  -2   4  -8   15.21    1.22
  -2  -4  -8   12.91    1.16
  -2   4  -9    1.02    0.45
  -2   4  -9    0.97    0.46
   2   5 -10    6.22    0.49
   2   5  -9    0.29    0.93
   2  -5  -9    0.90    0.95
   2   5  -9    0.74    0.66
   2   5  -8   21.70    1.55
   2  -5  -8   21.99    1.58
   2  -5  -8   21.55    1.39
   2   5  -8   21.48    1.52
   2  -5  -8   23.96    1.81
   2  -5  -8   21.60    1.75
   2   5  -7  115.52    4.52
   2   5  -7  110.64    4.61
   2   5  -7  109.00    4.79
   2   5  -7  109.16    4.84
  -2  -5   7  121.28    5.66
  -2  -5   7  109.56    5.36
  -2   5   7  117.88    5.28
  -2   5   7  112.03    5.21
   2  -5  -7  113.30    4.22
   2  -5  -7  120.90    4.69
   2  -5  -7  115.26    4.50
   2  -5  -7  124.57    4.66
   2  -5  -7  120.15    4.56
   2  -5  -7  113.68    4.46
   2   5  -7  123.01    4.60
   2  -5  -6  108.68    4.07
   2   5  -6  105.54    4.28
   2  -5  -6  101.33    4.09
   2   5  -6  103.46    4.63
  -2  -5   6  102.02    4.88
   2   5  -6  102.23    4.67
   2  -5  -6  103.79    4.35
  -2  -5   6  110.69    5.10
  -2   5   6  111.28    4.79
  -2  -5   6  111.47    5.15
  -2   5   6  113.20    4.93
   2  -5  -6  105.65    3.91
   2  -5  -6  109.33    4.30
   2  -5  -6  107.82    4.33
   2  -5  -6  113.11    4.21
   2  -5  -6  109.31    4.32
   2   5  -6  104.73    4.06
   2   5  -6  103.41    4.05
   2   5  -6  112.76    4.27
   2  -5  -6  107.39    4.11
   2  -5  -5   66.77    2.67
   2   5  -5   62.69    2.87
   2  -5  -5   61.13    2.72
   2   5  -5   65.24    2.88
   2  -5  -5   66.63    2.98
   2   5  -5   61.37    3.27
  -2  -5   5   69.78    3.53
   2  -5  -5   65.92    2.87
  -2   5   5   66.49    3.27
   2   5  -5   60.20    2.60
  -2  -5   5   67.06    3.56
  -2  -5   5   66.90    3.40
  -2   5   5   71.11    3.40
   2   5  -5   65.72    2.68
   2  -5  -5   69.62    2.92
   2   5  -5   66.35    2.74
   2  -5  -5   71.68    2.81
   2  -5  -5   65.66    2.72
  -2  -5   4   37.09    2.36
   2   5  -4   39.97    2.27
   2  -5  -4   33.76    1.94
   2   5  -4   39.20    1.64
   2   5  -4   36.33    1.86
   2  -5  -4   34.35    1.73
   2  -5  -4   32.91    1.65
   2   5  -4   35.41    1.83
  -2   5   4   37.34    2.19
  -2  -5   4   37.59    2.39
   2   5  -4   36.98    1.80
  -2   5   4   37.60    2.08
  -2  -5   4   36.60    2.21
  -2   5   3  159.90    5.22
  -2  -5   3  160.12    5.70
   2   5  -3  148.26    5.60
   2  -5  -3  156.11    5.53
   2  -5  -3  157.91    5.35
  -2  -5   3  155.29    5.85
  -2  -5   3  164.01    5.58
  -2   5   3  161.50    5.61
  -2   5   3  144.43    5.39
   2   5  -3  158.83    5.23
   2  -5  -3  153.40    5.12
   2  -5  -3  160.36    5.17
  -2  -5   2  673.86   20.76
  -2   5   2  662.70   20.89
  -2  -5   2  704.74   21.13
  -2   5   2  648.28   20.70
   2   5  -2  696.29   20.81
   2  -5  -2  654.69   20.58
   2   5  -2  656.88   20.85
   2  -5  -2  665.14   20.91
  -2  -5   2  683.52   21.02
   2   5  -2  687.21   20.78
   2   5  -2  674.15   20.72
   2  -5  -1  314.95    9.88
   2   5  -1  326.06   10.17
  -2   5   1  311.02   10.15
   2  -5  -1  313.22   10.17
  -2  -5   1  325.75   10.42
   2  -5  -1  318.04   10.60
  -2  -5   1  326.37   10.23
   2  -5  -1  320.51   10.24
   2   5  -1  316.43   10.02
  -2   5   1  315.85   10.14
   2   5  -1  319.66   10.14
   2  -5   0  721.60   21.87
   2  -5   0  735.15   22.03
  -2   5   0  720.41   21.93
   2  -5   0  711.97   22.00
   2   5   0  690.94   21.55
  -2   5   0  719.90   22.07
   2  -5   0  705.46   22.38
  -2  -5   0  711.17   21.95
  -2  -5   0  713.56   21.86
  -2   5   0  711.36   21.88
   2   5   0  699.87   21.75
   2   5   1  354.64   11.03
   2  -5   1  315.05   11.45
  -2   5  -1  339.47   11.36
   2  -5   1  375.54   11.47
   2  -5   1  354.50   11.46
   2   5   1  360.94   11.18
  -2   5  -1  362.02   11.28
   2  -5   1  373.27   11.87
  -2  -5  -1  349.39   11.44
  -2   5  -1  361.78   11.52
   2   5   1  355.76   10.90
  -2  -5  -1  352.87   11.09
   2  -5   2  229.22    7.66
   2  -5   2  230.82    7.73
   2  -5   2  231.21    7.76
  -2  -5  -2  213.35    7.22
  -2   5  -2  223.28    7.31
  -2  -5  -2  219.69    7.21
  -2  -5  -2  216.96    7.73
   2  -5   2  225.76    7.97
  -2   5  -2  240.60    7.76
   2  -5   3  155.30    5.47
   2  -5   3  146.86    5.56
   2  -5   3  136.45    5.56
  -2   5  -3  138.70    5.34
  -2  -5  -3  131.61    5.45
  -2  -5  -3  117.78    4.67
  -2  -5  -3  146.76    4.90
  -2   5  -3  159.66    4.98
  -2  -5  -4    0.31    0.68
  -2  -5  -4   -0.08    1.14
  -2   5  -4   -0.32    1.01
   2  -5   4   -1.44    1.32
   2  -5   4    0.35    1.00
   2  -5   4    1.62    1.41
  -2  -5  -4   -0.25    0.90
  -2  -5  -4   -0.45    1.09
  -2  -5  -4    1.18    1.46
  -2  -5  -4   -0.40    1.19
  -2   5  -4    0.98    1.08
  -2  -5  -4    1.17    1.35
  -2  -5  -4    0.68    0.87
  -2   5  -4   -0.09    1.14
  -2   5  -5  674.62   20.93
  -2   5  -5  671.28   21.00
  -2  -5  -5  605.37   20.54
  -2  -5  -5  668.88   21.05
  -2   5  -5  609.69   20.91
  -2   5  -5  641.83   21.39
   2  -5   5  666.24   21.23
   2  -5   5  658.87   21.66
   2  -5   5  682.36   22.18
   2   5   5  622.96   21.35
   2   5   5  673.11   21.54
  -2   5  -5  677.53   20.93
  -2  -5  -5  689.85   20.84
  -2  -5  -5  679.91   20.99
  -2   5  -5  673.49   20.90
  -2  -5  -5  672.22   21.16
  -2  -5  -5  670.43   21.31
  -2  -5  -5  672.68   21.09
  -2  -5  -5  675.15   20.76
  -2  -5  -5  677.08   20.77
  -2   5  -5  695.62   21.03
  -2  -5  -5  688.83   21.23
  -2  -5  -5  667.19   20.75
  -2   5  -6  206.84    7.18
   2   5   6  202.65    7.90
  -2  -5  -6  209.05    7.78
  -2  -5  -6  209.74    7.48
  -2  -5  -6  204.18    7.48
  -2   5  -6  204.07    7.37
  -2  -5  -6  213.55    7.65
  -2  -5  -6  216.55    7.17
  -2  -5  -6  206.31    7.16
  -2  -5  -6  212.59    7.14
  -2   5  -6  204.34    7.27
  -2   5  -6  218.16    7.35
  -2  -5  -6  207.58    7.24
  -2  -5  -7    7.26    1.52
  -2  -5  -7    9.24    1.19
  -2   5  -7    8.10    1.41
  -2  -5  -7    9.22    1.67
  -2   5  -7    6.89    1.30
  -2   5  -7    6.55    1.29
  -2  -5  -7    7.76    1.25
  -2  -5  -7    8.49    1.13
  -2  -5  -8  230.55    7.92
  -2   5  -8  241.01    7.96
  -2   5  -8  242.76    7.91
  -2  -5  -8  243.74    7.85
  -2   5  -8  246.43    7.88
  -2   5  -9   24.38    0.97
  -2   5  -9   23.24    0.96
   2  -6  -9    1.31    0.96
   2  -6  -9    1.72    0.90
   2   6  -9    1.44    0.89
   2   6  -9    2.00    0.69
   2   6  -9    1.21    0.70
   2  -6  -8   58.23    2.64
   2   6  -8   62.56    2.78
   2  -6  -8   62.61    2.50
   2  -6  -8   67.98    3.00
   2  -6  -8   65.59    2.88
   2   6  -8   62.32    2.71
   2  -6  -7   24.96    1.66
   2   6  -7   28.66    1.91
   2   6  -7   26.03    2.06
   2   6  -7   21.60    2.05
   2   6  -7   21.00    1.94
  -2   6   7   25.41    2.36
  -2   6   7   28.44    2.28
  -2  -6   7   26.67    2.56
  -2  -6   7   17.83    2.34
   2  -6  -7   23.12    1.56
   2  -6  -7   26.03    2.05
   2  -6  -7   27.51    1.96
   2   6  -7   25.09    1.70
   2  -6  -7   24.45    1.76
   2  -6  -7   22.58    1.99
   2   6  -7   22.22    1.83
   2  -6  -7   25.17    1.90
   2   6  -6    1.46    1.31
   2  -6  -6    0.75    1.15
  -2  -6   6   -0.78    1.53
   2  -6  -6    0.22    1.00
   2   6  -6    0.93    1.29
  -2   6   6   -0.60    1.21
  -2  -6   6    0.19    1.49
  -2   6   6    1.84    1.44
  -2  -6   6    0.84    1.67
   2   6  -6   -0.31    0.96
   2  -6  -6   -0.08    1.03
   2  -6  -6    0.37    0.88
   2  -6  -6    0.10    1.38
   2  -6  -6    1.49    1.42
   2   6  -6    0.40    1.03
   2  -6  -6    0.08    1.14
   2   6  -5    1.80    1.21
   2  -6  -5    1.66    0.86
   2  -6  -5    1.29    0.89
   2   6  -5    1.32    1.18
   2  -6  -5    0.45    0.88
   2  -6  -5    0.91    0.85
  -2  -6   5    1.60    1.53
  -2  -6   5    1.35    1.30
   2   6  -5    1.20    0.64
  -2   6   5    1.10    1.24
  -2   6   5    1.54    1.11
   2  -6  -5    0.99    0.86
   2   6  -5    1.12    0.81
   2  -6  -5    0.66    1.32
   2  -6  -5    4.21    1.27
   2   6  -5    2.16    0.96
   2  -6  -5    0.43    1.32
   2   6  -5    2.24    1.07
   2  -6  -5    0.21    1.03
   2   6  -4  381.04   12.70
   2  -6  -4  372.12   12.34
  -2  -6   4  401.19   12.94
   2  -6  -4  382.52   12.21
  -2  -6   4  393.92   12.96
  -2  -6   4  381.25   12.62
   2   6  -4  380.50   12.15
  -2   6   4  390.14   12.62
  -2   6   4  370.91   12.33
  -2  -6   4  377.54   11.86
   2   6  -4  371.66   11.90
   2   6  -4  386.11   12.16
   2  -6  -4  393.40   11.93
   2  -6  -4  363.47   12.02
   2   6  -4  368.99   12.09
   2  -6  -3 2640.67   84.26
   2  -6  -3 2830.95   84.51
  -2   6   3 2852.30   84.22
  -2  -6   3 2827.35   84.79
  -2   6   3 2840.50   84.60
  -2   6   3 2808.22   84.34
  -2  -6   3 2791.50   84.93
  -2  -6   3 2752.13   84.05
   2  -6  -3 2677.53   84.13
   2   6  -3 2821.80   84.18
   2  -6  -3 2806.88   84.04
   2   6  -3 2801.05   84.19
   2  -6  -3 2724.38   84.11
   2   6  -2   15.10    1.26
  -2  -6   2   14.19    1.53
  -2   6   2   16.62    1.12
  -2   6   2   16.04    1.35
  -2  -6   2   17.04    1.07
   2  -6  -2   17.14    1.10
   2   6  -2   16.22    1.24
  -2   6   2   17.29    1.37
  -2  -6   2   17.76    1.53
   2  -6  -2   13.41    1.44
  -2  -6   1   23.01    1.89
   2  -6  -1   28.81    1.70
   2   6  -1   24.96    1.59
  -2  -6   1   27.05    1.27
   2  -6  -1   28.81    1.32
  -2   6   1   31.18    1.66
   2  -6  -1   28.46    1.32
  -2  -6   1   27.56    1.34
  -2   6   1   24.51    1.62
   2   6  -1   26.95    1.43
   2  -6  -1   28.84    2.25
  -2  -6   1   26.13    1.72
  -2   6   0   64.63    2.64
   2  -6   0   67.79    2.78
   2   6   0   63.70    2.20
   2  -6   0   62.27    2.54
   2  -6   0   63.53    2.74
  -2  -6   0   58.73    2.46
  -2  -6   0   58.67    2.33
   2   6   0   68.65    2.47
  -2   6   0   59.67    2.58
   2  -6   0   60.16    3.21
  -2  -6   0   66.19    2.68
  -2   6   0   63.53    2.80
  -2  -6   0   63.74    2.63
   2  -6   1    2.09    1.63
  -2  -6  -1    1.18    1.16
  -2   6  -1   -0.17    1.14
   2   6   1    0.63    0.45
  -2  -6  -1    1.13    0.81
  -2   6  -1    1.02    0.91
   2   6   1    1.07    0.78
  -2   6  -1    1.71    0.84
  -2  -6  -1    0.80    0.96
   2  -6   1    1.43    1.10
   2  -6   1    0.82    0.97
   2  -6   1    1.21    1.02
   2   6   1    0.07    0.58
  -2   6  -1    0.21    1.00
  -2   6  -2   14.12    1.57
   2  -6   2   13.71    1.88
  -2  -6  -2   14.11    1.59
  -2   6  -2   12.82    1.35
  -2  -6  -2   14.28    1.08
  -2  -6  -2   12.02    0.86
  -2   6  -2   11.78    1.14
   2   6   2   15.48    1.07
   2  -6   2   13.69    1.44
   2  -6   2   19.53    1.59
   2  -6   2   16.26    1.56
   2  -6   3    0.67    1.19
   2  -6   3    0.13    1.19
  -2  -6  -3   -0.37    1.32
  -2   6  -3    1.23    1.27
  -2  -6  -3    0.30    0.93
  -2   6  -3   -0.85    0.93
  -2  -6  -4   85.31    3.54
  -2   6  -4   90.18    3.62
   2  -6   4   87.41    4.33
  -2   6  -4   85.53    4.05
   2  -6   4   93.99    4.00
   2  -6   4   90.10    4.33
  -2  -6  -4   87.89    3.57
  -2  -6  -4   89.54    3.45
  -2  -6  -4   85.94    3.68
  -2  -6  -4   86.79    3.95
  -2   6  -4   94.63    3.80
  -2  -6  -4   87.97    3.80
  -2  -6  -4   91.31    3.39
  -2   6  -5  483.05   15.48
  -2  -6  -5  476.32   15.51
   2  -6   5  448.63   16.02
  -2   6  -5  454.37   15.54
  -2   6  -5  460.98   15.97
   2   6   5  477.19   15.80
   2  -6   5  482.12   16.58
   2  -6   5  478.27   15.79
   2  -6   5  470.27   16.15
   2   6   5  434.51   15.65
  -2  -6  -5  491.91   15.29
  -2   6  -5  489.99   15.37
  -2  -6  -5  500.09   15.42
  -2   6  -5  477.79   15.34
  -2  -6  -5  505.06   15.60
  -2  -6  -5  492.54   15.66
  -2  -6  -5  458.15   15.74
  -2  -6  -5  482.28   15.21
  -2   6  -5  495.52   15.48
  -2  -6  -5  483.06   15.69
  -2  -6  -5  475.50   15.14
  -2  -6  -5  486.10   15.13
  -2   6  -6    2.85    1.09
  -2   6  -6    0.91    1.11
   2  -6   6   -0.46    1.70
   2  -6   6    3.16    1.67
   2   6   6   -0.45    1.19
  -2  -6  -6    2.18    1.28
  -2   6  -6   -0.09    1.21
  -2  -6  -6    0.91    0.93
  -2   6  -6    3.00    1.23
  -2  -6  -6    0.65    1.15
  -2  -6  -6    0.13    0.84
  -2  -6  -6    1.12    1.07
  -2   6  -6    2.20    1.28
  -2  -6  -6    0.47    1.69
  -2  -6  -6    2.25    1.59
  -2  -6  -6    0.94    1.50
  -2  -6  -6   -0.13    1.84
  -2  -6  -7    6.79    1.22
  -2   6  -7    9.54    1.29
  -2   6  -7    9.63    1.29
  -2   6  -7    9.98    1.40
  -2  -6  -7    8.29    1.67
  -2  -6  -7    7.61    1.12
  -2  -6  -7    9.18    1.54
  -2  -6  -7    9.72    1.80
  -2   6  -8   27.09    1.47
  -2  -6  -8   23.02    1.39
  -2   6  -8   29.68    1.49
  -2   6  -8   26.48    1.49
  -2  -6  -8   26.38    1.60
   2   7  -9   33.13    1.44
   2   7  -9   34.47    1.65
   2  -7  -9   34.67    1.66
   2  -7  -9   35.53    1.74
   2   7  -8    1.31    0.88
   2  -7  -8    1.61    1.24
   2  -7  -8   -0.53    1.11
   2  -7  -8    2.51    1.25
   2   7  -7   70.93    3.28
   2  -7  -7   66.72    3.10
   2   7  -7   70.64    3.21
   2  -7  -7   64.25    2.88
   2   7  -7   70.91    3.50
   2   7  -7   64.90    3.56
  -2  -7   7   74.37    4.05
  -2   7   7   72.26    3.86
  -2  -7   7   68.89    4.15
   2  -7  -7   70.23    2.82
   2  -7  -7   72.93    3.34
   2  -7  -7   68.89    3.19
   2   7  -7   67.07    2.93
   2  -7  -7   68.50    3.11
   2  -7  -6  246.30    8.46
   2  -7  -6  253.76    8.30
   2   7  -6  254.15    8.70
   2   7  -6  244.95    9.15
   2  -7  -6  236.36    8.50
  -2  -7   6  255.99    9.67
  -2   7   6  237.93    8.84
  -2   7   6  258.30    9.31
   2  -7  -6  242.79    8.18
   2  -7  -6  249.27    8.58
   2  -7  -6  258.71    8.63
   2   7  -6  248.33    8.48
   2  -7  -6  251.77    8.67
   2   7  -6  252.63    8.43
   2  -7  -6  250.90    8.46
   2   7  -6  246.26    8.30
   2   7  -5   16.40    1.60
   2  -7  -5   16.75    1.39
   2  -7  -5   14.29    1.34
   2   7  -5   17.25    1.93
  -2   7   5   16.13    1.75
  -2   7   5   17.62    1.60
  -2  -7   5   18.57    2.17
   2   7  -5   16.91    1.26
   2  -7  -5   16.94    1.19
   2  -7  -5   13.85    1.73
   2  -7  -5   15.01    1.62
   2   7  -5   17.11    1.40
   2  -7  -5   18.38    1.53
   2   7  -5   16.65    1.48
   2  -7  -5   16.27    1.73
   2  -7  -4  148.90    5.08
   2  -7  -4  150.52    5.23
   2   7  -4  152.25    5.39
   2   7  -4  164.01    6.05
   2  -7  -4  158.73    5.42
  -2  -7   4  156.70    6.17
   2   7  -4  156.03    5.37
  -2   7   4  151.71    5.48
  -2   7   4  161.68    5.87
  -2  -7   4  154.27    6.24
  -2  -7   4  144.13    5.08
   2   7  -4  150.38    5.02
   2  -7  -4  149.16    5.36
   2  -7  -4  152.27    5.29
   2  -7  -4  159.95    5.50
   2   7  -3 3615.69  106.72
   2  -7  -3 3481.91  106.51
  -2  -7   3 3517.68  106.87
  -2   7   3 3555.75  106.21
  -2  -7   3 3585.55  106.41
  -2   7   3 3557.03  106.61
  -2  -7   3 3644.27  107.00
  -2   7   3 3323.55  106.16
  -2  -7   3 3412.57  106.02
   2  -7  -3 3500.16  106.11
  -2   7   3 3513.01  106.65
   2   7  -3 3510.17  106.11
   2   7  -3 3454.83  106.14
   2  -7  -3 3563.65  106.08
   2  -7  -3 3510.90  105.94
  -2  -7   2   20.34    1.78
  -2   7   2   18.71    1.39
   2   7  -2   17.43    1.53
  -2   7   2   16.30    1.09
  -2  -7   2   21.40    1.25
   2   7  -2   21.15    1.43
  -2   7   2   19.86    1.54
  -2  -7   2   19.37    1.77
   2  -7  -2   19.16    1.19
  -2  -7   2   18.58    1.17
  -2   7   2   19.27    1.53
   2   7  -2   20.01    1.38
   2   7  -2   21.32    1.22
  -2  -7   1  234.84    7.54
   2  -7  -1  244.12    8.04
   2  -7  -1  247.53    7.72
  -2   7   1  239.01    8.03
  -2  -7   1  238.33    8.33
  -2  -7   1  235.91    7.65
   2  -7  -1  246.21    7.65
   2   7  -1  240.20    7.87
  -2   7   1  228.53    7.99
   2   7  -1  244.56    8.00
   2  -7  -1  239.35    8.54
  -2  -7   1  234.11    8.13
  -2   7   0   90.98    3.61
  -2  -7   0   87.98    3.43
   2   7   0   89.20    3.22
   2  -7   0   90.70    4.04
  -2   7   0   86.25    3.44
   2  -7   0   93.87    3.55
   2   7   0   82.82    2.95
  -2  -7   0   87.31    3.08
  -2   7   0   94.10    3.43
   2   7   0   82.16    3.23
   2  -7   0   84.39    3.03
  -2  -7   0   78.06    3.24
  -2  -7  -1   40.27    1.98
  -2   7  -1   39.00    2.33
   2   7   1   40.65    1.58
   2  -7   1   43.41    2.73
   2   7   1   39.46    1.67
  -2   7  -1   40.85    2.11
   2  -7   1   41.86    2.24
   2  -7   1   44.73    2.16
   2  -7   1   38.84    2.16
  -2  -7  -1   37.10    1.71
  -2   7  -1   38.24    2.06
  -2  -7  -1   36.26    1.91
  -2  -7  -1   40.04    1.64
  -2   7  -1   41.53    1.83
  -2  -7  -1   38.01    1.63
   2  -7   1   36.94    1.63
   2  -7   2    6.50    1.77
  -2   7  -2    7.00    1.41
   2  -7   2    7.81    1.39
  -2   7  -2    8.69    0.54
   2   7   2    6.90    0.87
   2  -7   2    7.16    1.43
   2  -7   2    6.59    1.37
  -2  -7  -2    7.61    0.75
  -2   7  -2    8.43    1.27
  -2   7  -2    7.77    1.13
  -2  -7  -2    7.55    0.83
  -2  -7  -2    7.66    0.97
  -2   7  -3  864.17   26.17
  -2  -7  -3  849.75   26.02
  -2   7  -3  852.44   26.81
   2  -7   3  857.66   26.66
   2  -7   3  871.75   26.88
   2   7   3  876.16   26.25
   2  -7   3  877.29   26.80
  -2  -7  -3  846.93   25.92
  -2  -7  -3  794.90   25.69
  -2  -7  -3  847.33   26.30
  -2  -7  -3  816.05   26.07
  -2  -7  -3  834.52   26.18
  -2  -7  -4    0.66    1.15
  -2   7  -4    1.59    1.24
   2  -7   4    2.12    1.70
  -2   7  -4    0.64    1.20
   2  -7   4    2.74    1.41
   2   7   4    1.86    0.85
   2  -7   4    2.30    1.36
   2  -7   4    0.98    1.51
   2   7   4    0.79    0.95
  -2  -7  -4    1.10    0.75
  -2  -7  -4    2.17    1.09
  -2  -7  -4    1.35    1.00
  -2  -7  -4    3.04    1.58
  -2  -7  -4    1.42    1.23
  -2  -7  -4    2.10    0.97
  -2  -7  -4    2.97    1.53
  -2   7  -4    0.71    1.05
  -2  -7  -4    1.15    0.99
  -2   7  -4    1.30    0.89
  -2  -7  -5  191.83    6.67
  -2   7  -5  185.47    6.73
  -2   7  -5  194.95    6.66
  -2   7  -5  184.28    7.26
   2  -7   5  164.38    7.24
   2  -7   5  187.38    7.05
   2  -7   5  183.99    7.65
   2   7   5  190.00    6.98
  -2  -7  -5  181.44    6.43
  -2  -7  -5  183.60    6.49
  -2   7  -5  188.82    6.50
  -2   7  -5  186.85    6.51
  -2  -7  -5  185.74    6.79
  -2  -7  -5  188.32    6.70
  -2  -7  -5  185.01    6.97
  -2  -7  -5  190.52    6.91
  -2  -7  -5  181.32    6.22
  -2   7  -5  175.07    6.20
  -2  -7  -5  179.73    6.36
  -2   7  -6    0.09    1.05
  -2   7  -6    1.36    1.15
   2   7   6   -0.43    1.09
   2  -7   6   -0.47    1.71
   2   7   6    1.23    1.17
  -2  -7  -6   -1.71    1.46
  -2  -7  -6    1.43    1.54
  -2  -7  -6    1.14    1.78
  -2   7  -6    1.85    1.26
  -2  -7  -6   -0.47    1.71
  -2  -7  -6   -0.22    1.02
  -2  -7  -6    0.69    0.81
  -2  -7  -6    1.75    1.13
  -2  -7  -6    0.64    1.14
  -2   7  -6   -0.27    1.10
  -2   7  -6    0.18    1.13
  -2  -7  -7   15.75    1.88
  -2  -7  -7   16.80    1.75
  -2   7  -7   18.15    1.53
  -2  -7  -7   19.67    1.87
  -2   7  -7   18.26    1.49
  -2   7  -7   15.82    1.50
  -2  -7  -7   16.16    1.41
  -2  -7  -8   18.86    1.40
  -2   7  -8   20.13    1.22
  -2   7  -8   21.13    1.27
  -2   7  -8   20.84    1.25
   2  -8  -9   90.99    3.31
   2  -8  -9   89.16    3.22
   2   8  -9   98.50    3.26
   2   8  -9   88.12    3.04
   2   8  -8   33.42    1.86
   2  -8  -8   32.77    1.98
   2  -8  -8   32.92    1.84
   2   8  -8   28.36    1.55
   2   8  -7    8.53    1.43
   2  -8  -7    7.52    1.32
   2  -8  -7    6.35    1.05
   2   8  -7    7.26    1.39
   2   8  -7    5.00    1.45
  -2   8   7    6.51    1.60
  -2  -8   7    8.19    1.64
  -2  -8   7    5.60    1.93
   2   8  -7    7.84    1.04
  -2   8   7    8.93    1.82
   2  -8  -7    5.59    1.56
   2  -8  -7    7.99    1.52
   2  -8  -7    7.88    1.67
   2  -8  -7    6.48    1.33
   2   8  -6   21.27    1.96
   2  -8  -6   22.46    1.72
   2  -8  -6   19.61    1.46
   2   8  -6   21.63    1.83
   2   8  -6   22.75    2.30
  -2  -8   6   25.68    2.68
   2   8  -6   19.12    2.01
  -2   8   6   21.84    2.23
  -2  -8   6   20.94    2.17
   2  -8  -6   22.47    1.46
  -2   8   6   23.37    2.31
   2  -8  -6   22.99    2.03
   2  -8  -6   23.58    1.94
   2  -8  -6   27.22    2.14
   2   8  -6   23.13    1.75
   2   8  -6   20.97    1.48
   2  -8  -6   22.62    1.84
   2   8  -6   21.19    1.67
   2  -8  -5  193.83    6.74
   2  -8  -5  195.88    6.58
   2   8  -5  194.36    6.94
   2   8  -5  197.41    7.69
   2  -8  -5  188.34    6.77
  -2  -8   5  198.30    7.41
  -2  -8   5  192.23    7.94
  -2   8   5  204.43    7.52
   2  -8  -5  185.85    6.52
   2  -8  -5  209.27    6.95
   2  -8  -5  196.82    7.00
  -2   8   5  207.01    7.63
   2  -8  -5  198.62    6.79
   2  -8  -5  199.33    7.02
   2   8  -5  193.92    6.56
   2   8  -5  192.20    6.69
   2   8  -4 1320.86   40.75
   2  -8  -4 1356.45   40.61
   2  -8  -4 1282.27   40.36
  -2  -8   4 1371.48   41.85
   2  -8  -4 1315.97   40.72
   2   8  -4 1338.49   41.49
  -2  -8   4 1413.54   41.16
   2   8  -4 1336.31   40.76
  -2   8   4 1230.21   40.67
  -2  -8   4 1378.27   41.82
  -2   8   4 1354.00   41.32
  -2  -8   4 1294.75   40.46
  -2   8   4 1351.08   41.43
   2  -8  -4 1340.38   40.87
   2  -8  -4 1329.47   40.70
   2  -8  -4 1357.57   40.66
   2  -8  -4 1311.45   40.85
   2   8  -4 1332.56   40.72
  -2  -8   3    9.35    1.66
   2  -8  -3   10.12    1.03
  -2   8   3   10.07    1.04
   2   8  -3   13.00    1.51
   2   8  -3    9.02    1.05
  -2   8   3    9.03    1.38
  -2  -8   3    8.87    1.09
  -2  -8   3   11.39    1.76
  -2   8   3   12.09    0.95
  -2  -8   3    8.51    1.02
   2  -8  -3    9.25    1.07
   2   8  -3   10.48    0.94
  -2   8   3   10.85    1.46
   2   8  -3   10.65    1.35
   2  -8  -3    9.12    0.78
   2  -8  -3    8.07    0.96
   2   8  -2   20.64    1.68
  -2   8   2   19.90    1.58
  -2  -8   2   22.21    2.01
  -2   8   2   21.60    1.65
   2   8  -2   22.41    1.54
  -2  -8   2   20.06    1.94
  -2  -8   2   19.92    1.22
   2  -8  -2   21.75    1.31
  -2  -8   2   20.70    1.28
  -2   8   2   23.32    1.71
   2   8  -2   22.55    1.59
   2   8  -2   22.93    1.38
   2  -8  -2   23.38    1.31
   2   8  -2   21.37    1.27
  -2   8   1    2.11    1.12
  -2  -8   1    0.79    0.36
   2  -8  -1    1.47    0.78
  -2  -8   1    2.41    1.43
   2  -8  -1    0.18    1.09
  -2  -8   1    1.33    0.85
   2  -8  -1    0.95    0.77
  -2   8   1    0.08    1.00
   2   8  -1    0.76    0.88
  -2  -8   1    1.72    1.14
   2   8  -1    2.83    0.92
  -2  -8   1    1.01    0.96
   2  -8  -1    1.64    1.76
   2   8   0    2.29    0.81
  -2  -8   0    3.91    1.04
  -2   8   0    3.64    1.33
   2  -8   0    4.26    1.66
   2  -8   0    3.95    1.23
   2   8   0    3.76    0.68
  -2   8   0    4.77    1.18
  -2  -8   0    3.65    0.90
   2   8   0    3.75    0.96
  -2   8   0    2.41    1.00
   2  -8   0    2.51    0.80
  -2   8   0    3.48    0.82
   2   8   1   45.28    1.79
  -2   8  -1   38.10    2.47
   2  -8   1   43.73    3.04
  -2  -8  -1   45.69    2.27
  -2  -8  -1   41.50    2.30
  -2   8  -1   46.02    2.45
   2   8   1   47.05    1.91
   2  -8   1   44.78    2.33
   2  -8   1   48.28    2.58
  -2  -8  -1   47.30    1.97
  -2   8  -1   46.07    2.37
  -2  -8  -1   47.10    1.89
   2  -8   1   44.91    1.85
  -2   8  -1   41.36    1.99
  -2  -8  -1   41.35    1.84
   2  -8   2    2.10    1.65
  -2   8  -2    2.24    1.31
  -2  -8  -2    1.07    0.62
  -2  -8  -2    1.49    1.19
   2  -8   2    3.24    1.34
   2   8   2    2.56    0.78
  -2   8  -2    1.89    0.47
   2  -8   2    2.96    1.20
   2  -8   2    2.26    1.27
  -2  -8  -2    2.41    0.65
  -2   8  -2    2.93    1.17
  -2  -8  -2    1.76    0.80
  -2   8  -2    0.96    0.98
  -2  -8  -2    0.99    0.70
   2  -8   2    1.07    0.64
  -2  -8  -3   73.53    3.03
  -2   8  -3   75.18    3.18
   2  -8   3   61.52    3.99
  -2  -8  -3   64.69    3.45
  -2   8  -3   71.29    3.71
   2   8   3   76.74    3.13
   2  -8   3   78.38    3.78
   2  -8   3   79.84    3.69
   2  -8   3   77.95    3.84
  -2  -8  -3   70.21    2.68
  -2  -8  -3   77.59    2.96
  -2  -8  -3   74.64    3.38
  -2  -8  -3   73.35    3.16
  -2  -8  -3   77.60    3.42
  -2  -8  -3   74.11    3.29
  -2   8  -3   72.06    2.94
  -2  -8  -3   72.84    2.92
  -2   8  -4  125.40    4.66
  -2  -8  -4  118.60    4.49
   2  -8   4  107.06    5.49
  -2   8  -4  112.47    5.16
   2  -8   4  117.52    5.08
   2   8   4  117.47    4.65
   2  -8   4  122.63    5.47
  -2  -8  -4  115.02    4.33
  -2  -8  -4  118.75    4.34
   2   8   4  121.77    4.94
  -2  -8  -4  106.72    4.24
  -2  -8  -4  111.86    4.77
  -2  -8  -4  122.16    4.61
  -2  -8  -4  116.42    4.69
  -2   8  -4  114.09    4.24
  -2   8  -4  114.30    4.37
  -2  -8  -4  116.24    4.26
  -2   8  -5   28.85    2.04
  -2  -8  -5   31.46    2.10
  -2   8  -5   36.58    2.13
   2  -8   5   28.90    2.77
  -2   8  -5   27.16    2.40
  -2   8  -5   24.69    2.06
   2  -8   5   31.06    2.36
   2  -8   5   29.53    2.80
   2   8   5   30.24    2.10
  -2  -8  -5   29.37    1.83
  -2  -8  -5   25.51    1.84
  -2   8  -5   29.30    1.93
  -2  -8  -5   29.28    2.29
   2   8   5   26.87    2.21
  -2  -8  -5   26.75    2.19
  -2  -8  -5   33.52    2.60
  -2  -8  -5   29.54    1.82
  -2   8  -5   29.33    1.95
  -2   8  -5   27.98    1.66
  -2  -8  -5   31.41    2.50
  -2  -8  -5   27.77    1.52
  -2   8  -6  198.71    6.94
   2  -8   6  182.71    7.98
   2  -8   6  205.42    7.77
  -2  -8  -6  190.58    6.87
  -2  -8  -6  192.06    6.99
  -2  -8  -6  195.14    7.24
   2   8   6  183.13    7.23
  -2  -8  -6  190.70    7.06
  -2  -8  -6  187.83    6.57
  -2   8  -6  194.31    6.73
  -2  -8  -6  191.85    6.66
  -2   8  -6  189.65    6.74
  -2  -8  -7   12.34    1.60
  -2  -8  -7   12.62    1.80
  -2  -8  -7   13.09    1.63
  -2   8  -7   15.94    1.27
  -2  -8  -7   15.52    1.35
  -2   8  -7   12.28    1.34
  -2  -8  -8    5.10    1.01
  -2   8  -8    7.05    0.83
   2  -9  -9   57.95    2.21
   2  -9  -9   54.52    2.11
   2   9  -9   53.37    1.91
   2   9  -8   24.28    1.53
   2  -9  -8   22.63    1.72
   2   9  -8   21.14    1.16
   2  -9  -8   23.32    1.56
   2  -9  -7   78.97    3.34
   2   9  -7   74.38    3.45
   2   9  -7   77.15    3.23
   2  -9  -7   79.31    3.47
   2   9  -7   75.38    2.98
   2  -9  -7   72.97    3.27
   2  -9  -7   81.91    3.56
   2  -9  -6  128.72    4.71
   2   9  -6  132.02    5.22
   2   9  -6  139.99    5.26
   2  -9  -6  126.06    4.99
  -2   9   6  129.24    5.68
  -2  -9   6  141.99    6.45
  -2  -9   6  130.91    5.67
  -2  -9   6  129.05    6.34
   2   9  -6  134.80    5.96
  -2   9   6  142.59    5.98
   2  -9  -6  132.36    5.12
   2  -9  -6  133.11    5.18
   2  -9  -6  137.15    5.27
   2  -9  -6  128.70    5.01
   2   9  -6  129.78    4.69
   2   9  -6  134.90    5.04
   2  -9  -5  143.73    4.92
   2  -9  -5  140.73    5.15
   2   9  -5  137.51    5.33
   2  -9  -5  129.33    5.05
   2   9  -5  139.41    6.06
  -2  -9   5  141.51    6.47
  -2  -9   5  142.58    6.47
  -2  -9   5  141.81    5.68
  -2   9   5  147.81    5.94
  -2   9   5  141.88    5.95
   2  -9  -5  152.85    5.36
   2  -9  -5  138.94    5.43
   2   9  -5  148.58    5.28
   2  -9  -5  134.60    5.41
   2  -9  -5  139.16    5.17
   2   9  -5  133.30    4.97
   2  -9  -4   14.00    1.32
   2   9  -4   13.45    1.45
   2   9  -4   12.36    1.78
   2  -9  -4   11.40    1.15
  -2  -9   4   11.50    2.15
  -2  -9   4   11.58    1.39
   2   9  -4   13.30    1.23
  -2  -9   4    8.39    1.82
  -2   9   4   12.35    1.64
  -2  -9   4   13.05    1.18
  -2   9   4   15.22    1.81
   2  -9  -4   15.32    1.39
   2  -9  -4   14.73    1.69
   2   9  -4   15.03    1.40
   2  -9  -3  382.35   11.85
  -2   9   3  366.60   12.03
   2   9  -3  381.47   12.66
   2  -9  -3  369.86   11.97
  -2  -9   3  377.33   12.92
   2   9  -3  367.83   12.14
  -2  -9   3  381.62   12.95
  -2   9   3  379.55   12.48
  -2  -9   3  385.03   12.01
   2  -9  -3  355.30   11.85
  -2  -9   3  368.96   11.82
   2   9  -3  374.01   12.34
   2   9  -3  359.53   11.80
  -2   9   3  364.33   12.55
   2   9  -3  372.54   11.96
   2  -9  -3  373.87   11.91
  -2   9   2    3.38    1.09
  -2  -9   2    3.45    1.46
   2   9  -2    3.37    1.27
  -2   9   2    3.97    1.23
  -2  -9   2    2.17    0.63
   2   9  -2    2.66    1.01
  -2  -9   2    3.05    1.48
  -2  -9   2    2.31    0.93
   2  -9  -2    3.55    0.83
   2   9  -2    2.59    1.05
   2   9  -2    1.47    0.86
  -2   9   2    3.01    1.27
   2   9  -2    3.32    0.85
   2  -9  -2    2.52    0.85
  -2  -9   1    0.49    1.40
   2  -9  -1    2.81    1.70
  -2  -9   1    3.12    1.05
  -2  -9   1    5.65    1.54
  -2   9   1    2.90    1.19
   2  -9  -1    4.15    1.25
   2   9  -1    2.30    1.04
   2  -9  -1    5.65    0.93
  -2  -9   1    2.20    0.96
   2  -9  -1    3.58    0.88
  -2   9   1    3.30    1.16
   2   9  -1    1.47    0.88
  -2   9   1    1.94    0.67
  -2  -9   0  175.53    6.09
  -2   9   0  168.34    6.41
   2  -9   0  168.74    6.92
   2   9   0  183.43    6.02
   2   9   0  170.50    5.70
   2  -9   0  174.84    6.46
   2  -9   0  180.12    6.16
  -2   9   0  166.76    6.17
  -2  -9   0  172.16    5.82
  -2   9   0  180.73    6.23
  -2  -9   0  175.95    5.57
   2  -9   0  157.38    5.73
   2   9   1  105.84    3.70
  -2   9  -1  114.17    4.60
  -2  -9  -1  106.05    4.20
  -2  -9  -1  105.93    4.27
   2  -9   1  105.17    5.09
   2   9   1  113.99    3.85
   2  -9   1  108.37    4.39
   2  -9   1  115.39    4.64
  -2   9  -1  106.94    4.37
  -2  -9  -1  101.23    3.84
  -2   9  -1  109.49    4.32
   2  -9   1  100.71    3.75
  -2  -9  -1  105.68    3.71
  -2  -9  -1  108.55    3.79
   2  -9   2   23.06    1.34
  -2  -9  -2   24.71    1.44
  -2   9  -2   27.58    1.70
  -2  -9  -2   23.97    1.86
   2  -9   2   27.36    2.68
  -2   9  -2   27.52    2.24
   2   9   2   27.63    1.59
  -2   9  -2   25.77    1.24
   2  -9   2   27.49    2.06
   2  -9   2   31.97    2.23
  -2  -9  -2   28.07    1.36
  -2   9  -2   25.90    1.96
  -2  -9  -2   31.99    2.06
  -2   9  -2   26.68    1.65
  -2  -9  -3   49.94    2.29
  -2   9  -3   51.72    2.52
  -2   9  -3   37.32    2.88
   2  -9   3   43.15    3.46
   2  -9   3   49.15    2.97
   2   9   3   45.44    2.31
   2  -9   3   46.35    2.97
  -2  -9  -3   45.61    2.22
  -2  -9  -3   44.30    1.96
   2   9   3   51.53    2.72
  -2  -9  -3   48.62    2.67
  -2  -9  -3   47.44    2.71
  -2   9  -3   44.95    2.15
  -2  -9  -3   48.76    2.21
  -2  -9  -3   47.64    2.58
  -2  -9  -4   21.57    1.72
  -2   9  -4   21.87    1.84
  -2   9  -4   18.65    2.24
   2   9   4   24.20    1.83
   2  -9   4   23.32    2.50
   2  -9   4   21.85    2.14
  -2  -9  -4   19.04    1.56
  -2  -9  -4   24.36    1.72
  -2  -9  -4   22.46    1.60
  -2  -9  -4   21.16    2.22
   2   9   4   19.52    1.94
  -2  -9  -4   26.22    1.98
  -2   9  -4   23.61    1.63
  -2  -9  -4   21.31    2.01
  -2  -9  -4   22.49    1.66
  -2   9  -4   22.87    1.55
  -2   9  -5  277.05    9.06
  -2   9  -5  244.81    9.03
  -2  -9  -5  262.34    8.92
   2  -9   5  255.71   10.05
  -2   9  -5  254.06    9.37
   2   9   5  262.04    9.13
   2  -9   5  265.32   10.15
   2  -9   5  260.22    9.57
   2  -9   5  261.87    9.55
  -2  -9  -5  254.48    8.59
  -2  -9  -5  260.98    8.72
  -2   9  -5  248.92    8.78
   2   9   5  272.37    9.47
  -2  -9  -5  260.05    9.06
  -2  -9  -5  271.18    9.34
  -2  -9  -5  269.17    9.03
  -2  -9  -5  259.80    9.13
  -2   9  -5  251.20    8.57
  -2   9  -5  260.14    8.78
  -2  -9  -5  257.77    8.66
  -2   9  -6   52.41    2.71
  -2   9  -6   58.37    2.92
   2  -9   6   58.07    3.77
  -2  -9  -6   62.96    2.95
  -2  -9  -6   62.50    3.02
  -2  -9  -6   58.52    3.23
  -2  -9  -6   62.48    3.16
  -2   9  -6   55.70    2.68
  -2  -9  -6   58.52    2.57
  -2  -9  -6   58.51    2.65
  -2   9  -6   58.80    2.80
  -2  -9  -7    6.44    1.32
  -2  -9  -7    4.27    1.39
  -2   9  -7    5.24    1.04
  -2  -9  -7    6.54    1.40
  -2   9  -7    6.39    1.11
  -2  -9  -8  141.74    4.72
  -2   9  -8  133.88    4.52
  -2   9  -8  149.76    4.65
   2 -10  -9   25.91    1.24
   2  10  -9   27.35    1.16
   2 -10  -8   36.23    1.95
   2 -10  -8   35.34    1.98
   2 -10  -8   34.34    1.79
   2  10  -7   51.22    2.62
   2 -10  -7   50.16    2.45
   2  10  -7   52.93    2.41
   2 -10  -7   49.74    2.63
   2 -10  -7   48.11    2.74
   2 -10  -7   48.10    2.49
   2 -10  -6    0.84    1.16
   2  10  -6    0.90    1.29
   2 -10  -6    0.25    0.86
  -2 -10   6    0.51    1.91
  -2 -10   6    0.16    1.21
  -2 -10   6   -0.78    1.82
   2  10  -6    1.22    1.47
   2 -10  -6   -0.32    1.51
  -2  10   6    0.19    1.48
   2 -10  -6    0.79    1.29
   2 -10  -6    0.78    1.52
   2 -10  -6    0.09    1.24
   2 -10  -5   22.46    1.45
   2 -10  -5   21.47    1.72
   2  10  -5   19.65    1.88
  -2 -10   5   23.59    1.41
   2  10  -5   21.57    1.95
  -2 -10   5   28.49    2.89
  -2 -10   5   23.90    1.97
  -2  10   5   25.97    2.34
   2  10  -5   26.11    2.51
  -2 -10   5   28.46    3.01
  -2  10   5   22.28    2.35
   2 -10  -5   27.45    1.98
   2 -10  -5   24.36    1.87
   2 -10  -5   21.82    2.03
   2  10  -5   25.06    1.87
   2  10  -4   29.10    1.90
   2 -10  -4   26.53    1.81
   2  10  -4   30.92    2.52
  -2 -10   4   28.23    2.73
   2 -10  -4   25.80    1.61
  -2 -10   4   26.50    2.71
  -2  10   4   30.29    2.36
  -2 -10   4   30.22    1.88
   2  10  -4   28.25    1.72
  -2  10   4   25.51    2.25
   2 -10  -4   27.49    1.85
   2 -10  -4   31.23    2.21
   2 -10  -4   28.25    1.88
   2 -10  -4   28.21    2.16
   2 -10  -4   29.93    1.89
   2  10  -4   30.07    1.94
   2  10  -3   51.53    2.46
   2 -10  -3   57.65    2.45
   2  10  -3   51.70    3.10
   2 -10  -3   56.19    2.50
  -2 -10   3   49.69    3.40
  -2  10   3   54.58    2.57
   2  10  -3   56.13    2.68
  -2 -10   3   61.43    3.59
  -2 -10   3   53.64    2.41
  -2  10   3   61.76    3.04
  -2 -10   3   51.50    2.36
   2 -10  -3   54.68    2.48
  -2  10   3   62.96    3.17
   2 -10  -3   53.80    2.45
   2  10  -3   52.31    2.29
   2  10  -3   56.72    2.91
   2 -10  -3   58.96    2.56
   2  10  -3   61.06    2.61
   2 -10  -2    8.55    1.05
  -2  10   2    7.69    1.36
  -2 -10   2    9.78    1.81
  -2 -10   2   10.01    1.25
  -2  10   2   10.67    1.48
   2 -10  -2    9.14    1.42
   2  10  -2    8.02    1.26
  -2 -10   2    4.60    1.54
  -2 -10   2    8.31    1.08
   2 -10  -2   10.22    1.12
   2  10  -2    8.55    1.27
   2  10  -2   11.63    1.15
  -2  10   2    8.94    1.42
   2  10  -2   10.10    1.23
   2 -10  -1  924.67   29.81
  -2 -10   1  932.72   29.52
  -2 -10   1  928.97   28.84
   2 -10  -1  928.08   29.33
   2  10  -1  970.66   29.18
  -2  10   1  952.12   29.14
  -2 -10   1  940.58   29.56
   2 -10  -1  888.39   28.75
  -2 -10   1  932.13   28.61
   2 -10  -1  985.62   28.60
  -2  10   1  924.08   29.16
   2  10  -1  897.94   28.94
  -2  10   1  888.75   28.45
  -2 -10   0  233.65    7.98
   2 -10   0  233.40    8.97
   2  10   0  247.30    8.01
   2 -10   0  235.75    8.48
   2  10   0  225.48    7.62
  -2  10   0  236.96    8.26
   2 -10   0  239.19    8.14
  -2 -10   0  226.50    7.73
  -2  10   0  232.82    8.24
  -2 -10   0  252.09    7.70
   2 -10   0  224.93    7.68
  -2 -10   0  234.81    7.48
  -2  10  -1  741.55   23.45
  -2 -10  -1  786.88   23.36
   2 -10   1  713.17   23.28
  -2 -10  -1  770.58   23.26
  -2 -10  -1  730.09   23.94
   2  10   1  716.91   23.23
   2 -10   1  772.01   24.84
  -2  10  -1  772.35   24.28
  -2 -10  -1  729.58   23.73
   2  10   1  762.67   23.38
   2 -10   1  778.82   24.32
  -2  10  -1  780.90   24.01
  -2  10  -1  793.16   23.98
  -2  10  -1  778.27   23.53
  -2  10  -2  163.65    5.85
   2 -10   2  156.35    5.52
  -2  10  -2  171.17    6.69
   2 -10   2  170.71    7.23
  -2 -10  -2  159.24    6.12
   2 -10   2  171.61    6.64
   2  10   2  162.39    5.77
   2 -10   2  159.93    6.48
  -2 -10  -2  173.72    5.57
  -2 -10  -2  163.87    5.73
  -2 -10  -2  169.31    6.14
   2  10   2  156.53    6.14
  -2  10  -2  170.07    6.32
  -2  10  -2  174.02    5.84
  -2 -10  -2  158.74    5.85
  -2 -10  -3  182.25    6.32
  -2  10  -3  176.68    6.51
   2 -10   3  185.97    8.00
  -2  10  -3  183.51    7.33
   2 -10   3  179.54    7.27
   2  10   3  177.10    6.45
   2 -10   3  185.28    7.34
  -2 -10  -3  181.08    6.06
  -2 -10  -3  193.83    6.81
   2  10   3  185.15    6.84
  -2 -10  -3  185.46    6.76
  -2 -10  -3  171.79    6.35
  -2 -10  -3  176.83    6.23
  -2 -10  -3  187.09    6.56
  -2  10  -3  182.49    6.35
  -2 -10  -4   21.92    1.81
  -2  10  -4   17.66    1.84
  -2  10  -4   24.83    2.51
   2 -10   4   23.48    2.85
   2 -10   4   24.34    2.43
   2  10   4   22.21    1.73
   2 -10   4   22.20    1.93
   2 -10   4   21.70    2.43
  -2 -10  -4   19.52    2.24
  -2 -10  -4   21.15    1.94
  -2 -10  -4   24.87    1.66
   2  10   4   24.43    2.15
  -2 -10  -4   24.12    2.13
  -2 -10  -4   24.01    1.67
  -2  10  -4   25.03    1.70
  -2  10  -4   24.90    1.65
  -2 -10  -5  210.20    7.35
  -2  10  -5  223.62    7.57
  -2  10  -5  213.26    7.49
  -2  10  -5  190.11    7.79
   2 -10   5  187.92    8.51
   2 -10   5  209.18    8.59
   2 -10   5  199.64    7.95
   2 -10   5  208.64    7.86
   2  10   5  212.09    7.82
  -2 -10  -5  203.38    7.49
  -2 -10  -5  207.38    7.42
  -2 -10  -5  206.06    7.71
  -2 -10  -5  211.54    7.56
  -2 -10  -5  205.81    7.09
  -2  10  -5  210.44    7.07
  -2  10  -5  206.94    7.14
  -2  10  -5  213.49    7.14
  -2  10  -5  198.43    7.22
  -2  10  -6   51.12    2.59
  -2 -10  -6   49.44    2.92
  -2 -10  -6   55.17    2.80
  -2 -10  -6   46.11    2.82
  -2  10  -6   49.76    2.38
  -2 -10  -6   54.89    2.36
  -2  10  -6   52.24    2.53
  -2  10  -6   53.74    2.43
  -2 -10  -7  156.22    5.57
  -2 -10  -7  156.04    5.42
  -2  10  -7  155.59    5.18
  -2 -10  -7  151.07    5.52
  -2  10  -7  147.27    5.14
  -2  10  -7  158.14    5.29
  -2  10  -8    0.21    0.49
   2  11  -8   -0.19    0.76
   2 -11  -8    0.17    0.97
   2 -11  -8    0.23    0.99
   2 -11  -8    1.94    0.87
   2  11  -7  101.23    3.88
   2 -11  -7   89.24    3.69
   2  11  -7   91.51    3.58
   2 -11  -7   89.83    3.78
   2 -11  -7  100.49    3.94
   2 -11  -7   90.81    3.65
   2  11  -6   -0.11    1.24
   2 -11  -6    0.37    1.09
  -2 -11   6    0.25    1.92
  -2  11   6   -1.03    1.46
  -2 -11   6   -0.53    1.91
   2  11  -6   -0.61    1.58
  -2  11   6    0.18    1.49
   2 -11  -6    0.11    1.48
   2 -11  -6    0.19    1.35
   2 -11  -6    0.55    1.49
   2 -11  -6    0.18    1.23
   2 -11  -5  136.57    5.02
  -2 -11   5  135.19    4.67
   2 -11  -5  128.59    4.62
   2  11  -5  137.90    5.22
  -2 -11   5  138.86    6.38
  -2 -11   5  137.57    6.59
   2  11  -5  118.30    5.84
  -2  11   5  128.41    5.79
   2 -11  -5  127.69    5.25
   2 -11  -5  128.07    5.01
   2  11  -5  136.90    5.15
   2 -11  -4  284.25    9.24
   2  11  -4  261.72   10.22
   2 -11  -4  259.89    9.12
  -2 -11   4  290.45   10.87
   2  11  -4  262.03    9.28
  -2 -11   4  281.41   10.69
   2 -11  -4  283.20    9.63
   2 -11  -4  287.61    9.26
  -2  11   4  298.96   10.26
   2 -11  -4  279.32    9.29
   2 -11  -4  283.96    9.56
   2 -11  -4  279.21    9.30
   2  11  -4  272.96    9.43
   2 -11  -3   51.12    2.32
  -2  11   3   48.32    2.44
   2 -11  -3   50.83    2.35
  -2 -11   3   51.36    2.63
   2  11  -3   61.54    3.21
  -2 -11   3   50.22    3.45
   2  11  -3   51.62    2.62
  -2 -11   3   46.67    3.46
  -2  11   3   52.09    3.03
   2 -11  -3   49.51    2.37
  -2  11   3   51.05    3.04
   2  11  -3   52.04    2.85
   2 -11  -3   47.85    2.31
   2  11  -3   49.38    2.52
  -2  11   3   47.60    2.19
   2 -11  -3   54.19    2.50
   2 -11  -3   47.64    2.69
   2 -11  -2   13.33    1.16
  -2 -11   2   14.62    1.43
  -2 -11   2   13.23    2.08
  -2  11   2   17.13    1.65
   2  11  -2   15.30    1.74
  -2  11   2   13.35    1.66
  -2 -11   2   14.70    2.04
  -2 -11   2   15.89    1.37
   2 -11  -2   15.66    1.31
   2  11  -2   12.71    1.32
  -2  11   2   15.37    1.85
   2  11  -2   13.54    1.54
  -2  11   2   12.86    1.27
   2  11  -2   14.20    1.45
  -2 -11   1  157.77    5.91
   2  11  -1  175.18    6.31
   2 -11  -1  176.25    7.12
  -2 -11   1  175.63    6.79
   2  11  -1  184.70    6.45
   2 -11  -1  162.73    5.90
  -2  11   1  174.85    6.39
   2 -11  -1  171.75    6.57
  -2 -11   1  162.46    6.74
   2 -11  -1  177.19    5.79
  -2 -11   1  166.81    5.86
  -2  11   1  162.30    6.38
   2  11  -1  171.50    6.19
  -2  11   1  159.97    5.60
   2  11  -1  165.10    5.59
  -2 -11   1  164.60    5.76
   2 -11   0   92.21    3.84
  -2 -11   0  108.16    3.87
  -2 -11   0  104.65    3.62
   2 -11   0  112.78    4.38
   2 -11   0  108.67    4.80
   2  11   0  102.32    3.79
  -2  11   0  103.21    4.44
  -2 -11   0   99.50    4.05
  -2 -11   0  110.50    4.81
   2 -11   0  104.64    5.22
   2  11   0  106.90    4.18
  -2  11   0  111.50    4.52
  -2  11   0  114.65    4.09
  -2 -11  -1    4.74    1.01
   2 -11   1    3.38    0.86
  -2  11  -1    3.93    1.09
  -2 -11  -1    5.45    0.90
  -2  11  -1    5.76    1.59
  -2 -11  -1    3.84    1.48
  -2 -11  -1    3.35    1.13
   2 -11   1    2.93    2.04
   2 -11   1    6.41    1.42
   2  11   1    4.24    0.87
   2 -11   1    3.88    1.60
  -2  11  -1    3.16    1.38
  -2  11  -1    4.68    1.31
  -2 -11  -1    5.21    1.66
  -2  11  -1    4.67    1.11
  -2 -11  -2    3.28    0.99
   2 -11   2    2.45    0.88
  -2  11  -2    0.53    1.06
  -2 -11  -2    1.33    1.10
  -2  11  -2    2.89    1.48
   2 -11   2    1.99    2.12
   2 -11   2    0.74    1.52
   2  11   2    1.85    0.87
  -2 -11  -2    2.05    0.82
  -2 -11  -2    3.56    1.15
  -2  11  -2    3.58    1.36
   2  11   2    3.86    1.33
  -2 -11  -2    3.31    1.58
  -2  11  -2    2.90    1.11
  -2 -11  -2    2.78    1.28
  -2 -11  -3    0.87    1.09
  -2  11  -3    0.62    1.19
  -2  11  -3   -0.20    1.53
   2 -11   3    0.81    2.33
   2 -11   3   -0.60    1.58
   2 -11   3    1.29    0.83
   2 -11   3    0.60    1.50
  -2 -11  -3    0.60    0.80
  -2 -11  -3    0.95    1.67
  -2 -11  -3    2.32    1.72
   2  11   3    1.58    1.26
  -2 -11  -3    2.03    1.28
  -2  11  -3    0.45    1.16
  -2  11  -4   71.88    3.35
  -2 -11  -4   67.45    3.09
   2 -11   4   67.40    4.57
  -2  11  -4   72.17    4.05
   2 -11   4   66.31    3.25
   2 -11   4   66.46    3.93
   2 -11   4   72.10    4.19
  -2  11  -4   72.57    2.93
  -2 -11  -4   66.87    3.45
  -2 -11  -4   67.66    3.62
  -2 -11  -4   65.72    2.90
   2  11   4   68.77    3.56
  -2 -11  -4   70.23    3.48
  -2 -11  -4   64.57    2.94
  -2  11  -4   67.10    2.84
  -2 -11  -5   56.31    2.90
  -2  11  -5   60.35    3.02
  -2  11  -5   60.43    3.07
   2 -11   5   53.67    3.90
  -2  11  -5   57.29    3.34
   2 -11   5   65.00    3.99
  -2 -11  -5   61.37    3.00
   2  11   5   60.72    3.25
  -2 -11  -5   63.94    3.38
  -2 -11  -5   60.73    3.06
  -2  11  -5   60.61    2.69
  -2 -11  -5   58.32    3.16
  -2  11  -5   57.07    2.59
  -2 -11  -5   63.54    2.72
  -2  11  -5   65.40    2.71
  -2  11  -6   23.58    1.75
  -2 -11  -6   25.99    2.14
  -2 -11  -6   22.23    1.85
  -2 -11  -6   23.74    2.06
  -2  11  -6   24.16    1.47
  -2  11  -6   25.43    1.68
  -2  11  -6   25.72    1.52
  -2 -11  -7  205.55    6.73
  -2 -11  -7  212.59    6.87
  -2 -11  -7  198.81    6.82
  -2  11  -7  190.25    6.42
  -2  11  -7  207.35    6.62
   2 -12  -8   45.65    1.96
   2 -12  -8   42.05    1.97
   2  12  -7    3.67    1.09
   2 -12  -7    5.13    1.11
   2 -12  -7    4.71    1.21
   2 -12  -7    7.08    1.41
   2 -12  -7    4.21    1.12
   2  12  -7    6.18    1.08
   2 -12  -6    0.26    1.10
   2  12  -6    1.26    1.13
   2 -12  -6    1.75    1.31
   2 -12  -6    2.94    1.49
   2 -12  -6   -0.25    1.19
   2  12  -6    1.95    1.28
   2 -12  -5   -0.27    1.18
  -2 -12   5    0.50    0.82
   2  12  -5   -0.11    1.27
   2 -12  -5    1.54    0.77
  -2 -12   5    0.26    1.91
  -2  12   5    1.04    1.45
   2  12  -5    3.22    1.68
  -2 -12   5    1.40    2.10
  -2  12   5    0.56    1.43
   2 -12  -5    1.52    1.31
   2 -12  -5    1.62    1.53
   2  12  -5    2.52    1.23
   2 -12  -5    1.56    1.53
   2 -12  -5    1.91    1.26
  -2 -12   4  450.06   14.00
   2 -12  -4  439.07   14.15
   2  12  -4  450.98   14.33
   2  12  -4  428.50   15.28
  -2 -12   4  465.41   15.98
  -2 -12   4  433.61   15.68
  -2  12   4  414.82   14.87
  -2  12   4  447.58   15.14
   2 -12  -4  435.03   14.09
   2 -12  -4  431.50   14.19
   2 -12  -4  429.03   14.51
   2 -12  -4  444.25   14.42
   2  12  -4  439.38   14.35
   2 -12  -4  434.37   14.19
  -2 -12   3  135.49    4.99
   2 -12  -3  144.47    5.13
   2  12  -3  149.30    5.22
   2 -12  -3  141.39    5.10
  -2 -12   3  140.23    6.48
   2  12  -3  158.81    6.14
  -2 -12   3  141.00    6.46
   2  12  -3  139.87    5.46
   2 -12  -3  138.11    5.17
  -2  12   3  141.90    5.98
   2 -12  -3  137.33    5.00
   2 -12  -3  147.62    5.69
  -2  12   3  129.85    4.91
   2 -12  -3  148.59    5.45
   2  12  -3  146.26    5.36
   2  12  -2   34.84    1.81
  -2 -12   2   36.82    1.87
   2 -12  -2   33.08    1.82
  -2 -12   2   28.84    1.85
  -2  12   2   35.31    2.28
  -2 -12   2   29.74    2.76
  -2 -12   2   26.51    2.71
   2  12  -2   31.63    2.21
   2 -12  -2   32.83    1.93
  -2  12   2   32.58    2.44
   2  12  -2   33.05    1.91
  -2  12   2   34.36    1.82
   2  12  -2   35.30    2.09
   2 -12  -1  608.75   19.02
  -2 -12   1  643.11   19.11
  -2 -12   1  601.10   20.44
   2 -12  -1  627.95   20.73
  -2 -12   1  561.02   19.14
   2  12  -1  625.03   19.77
   2 -12  -1  620.16   20.16
  -2 -12   1  539.04   20.09
   2  12  -1  640.44   19.87
   2 -12  -1  631.46   19.16
  -2  12   1  603.19   19.89
   2  12  -1  652.27   19.66
   2  12  -1  573.88   19.13
  -2  12   0   24.64    1.53
  -2 -12   0   23.60    1.59
  -2 -12   0   25.35    1.29
  -2 -12   0   20.54    1.55
   2  12   0   22.27    1.68
  -2 -12   0   22.00    2.34
   2 -12   0   26.64    2.90
   2 -12   0   24.53    2.38
   2 -12   0   24.58    1.91
   2 -12   0   26.27    1.55
  -2  12   0   26.29    2.08
  -2  12   0   25.79    1.81
   2  12   0   26.93    1.63
  -2 -12  -1  494.62   15.22
  -2 -12  -1  491.03   15.04
  -2 -12  -1  436.71   15.31
  -2 -12  -1  480.15   16.01
   2 -12   1  503.85   17.14
  -2  12  -1  478.84   15.94
   2 -12   1  480.78   16.39
   2 -12   1  487.01   16.06
   2  12   1  504.01   15.87
  -2 -12  -1  472.52   15.56
  -2  12  -1  446.15   15.94
  -2 -12  -1  459.56   15.19
  -2  12  -1  506.54   15.44
  -2 -12  -2  337.07   10.79
   2 -12   2  327.92   12.75
  -2  12  -2  309.08   11.93
   2 -12   2  340.58   12.14
  -2 -12  -2  349.57   10.80
   2  12   2  327.63   11.50
  -2  12  -2  344.12   11.71
  -2 -12  -2  332.76   11.33
  -2 -12  -2  323.49   10.80
  -2  12  -2  345.60   11.09
  -2 -12  -2  319.09   10.99
  -2  12  -3    2.55    1.24
  -2  12  -3    1.49    1.72
   2 -12   3   -1.75    2.21
   2 -12   3    0.42    1.55
   2 -12   3    4.34    1.74
  -2 -12  -3    1.49    0.81
  -2 -12  -3    0.50    1.19
   2  12   3    1.21    1.35
  -2 -12  -3    1.61    1.79
  -2 -12  -3    0.85    1.53
  -2  12  -3    1.15    1.20
  -2 -12  -4    2.54    1.15
  -2  12  -4    1.71    1.34
  -2  12  -4    2.86    1.35
   2 -12   4   -0.88    2.33
   2 -12   4    1.28    1.64
   2 -12   4    1.62    1.61
  -2 -12  -4    1.66    1.64
   2  12   4   -0.31    1.37
  -2 -12  -4    0.70    1.60
  -2 -12  -4    1.85    1.29
  -2 -12  -4    2.77    1.61
   2 -12   4    0.61    0.68
  -2  12  -4    1.42    0.92
  -2 -12  -5   12.30    1.47
  -2  12  -5   14.84    1.67
  -2 -12  -5   14.06    1.95
  -2 -12  -5   11.82    1.71
  -2 -12  -5   11.23    1.56
  -2 -12  -5   11.80    1.82
  -2  12  -5   12.80    1.28
  -2  12  -5   11.18    1.47
  -2  12  -5   12.51    1.19
  -2  12  -6   30.95    1.89
  -2 -12  -6   34.80    2.29
  -2 -12  -6   31.59    1.97
  -2  12  -6   30.74    1.56
  -2 -12  -6   33.30    2.14
  -2  12  -6   34.66    1.86
  -2 -12  -7   53.94    2.26
  -2 -12  -7   55.23    2.40
  -2 -12  -7   56.72    2.42
  -2  12  -7   56.24    2.19
   2 -13  -8   11.61    0.93
   2  13  -8   11.58    0.67
   2 -13  -7  142.92    5.02
   2  13  -7  133.54    5.06
   2 -13  -7  146.96    5.01
   2 -13  -7  149.80    5.19
   2  13  -7  142.48    4.92
   2 -13  -6   51.35    2.50
   2  13  -6   56.35    2.67
   2 -13  -6   48.91    2.69
   2  13  -6   52.21    2.59
  -2 -13   5  191.33    6.33
   2 -13  -5  185.64    6.63
   2  13  -5  191.14    6.82
  -2  13   5  180.13    7.35
  -2 -13   5  185.59    8.16
  -2 -13   5  184.39    8.42
   2  13  -5  171.01    7.59
  -2  13   5  198.95    7.62
   2 -13  -5  192.42    7.04
   2 -13  -5  188.77    6.62
   2 -13  -5  194.13    6.92
   2  13  -5  190.25    6.87
  -2 -13   4   59.35    2.56
   2 -13  -4   57.15    2.73
  -2 -13   4   55.81    4.09
   2  13  -4   61.51    3.67
  -2 -13   4   56.19    3.93
  -2  13   4   58.49    3.39
   2 -13  -4   66.62    2.92
   2 -13  -4   58.61    3.25
  -2  13   4   52.73    3.41
   2 -13  -4   57.15    2.66
   2 -13  -4   52.98    3.07
   2  13  -4   57.85    2.95
   2 -13  -3    2.80    1.10
   2  13  -3    2.17    1.04
  -2 -13   3    4.44    2.20
   2  13  -3    3.25    1.50
  -2 -13   3   -1.42    1.84
   2  13  -3    2.36    1.10
  -2  13   3    2.47    1.50
   2 -13  -3    9.15    1.28
   2 -13  -3    2.01    1.75
  -2  13   3    5.19    1.65
   2 -13  -3    2.83    1.09
   2  13  -3    3.24    1.34
  -2  13   3    1.67    0.95
   2 -13  -3    2.87    1.52
   2 -13  -2   38.96    2.00
   2  13  -2   39.31    1.97
  -2 -13   2   39.71    2.05
   2  13  -2   35.22    2.58
  -2 -13   2   32.88    3.04
  -2  13   2   32.83    2.42
   2  13  -2   41.18    2.56
  -2  13   2   36.40    2.64
  -2 -13   2   40.70    3.12
   2 -13  -2   37.69    2.14
   2  13  -2   38.15    2.08
  -2  13   2   39.04    2.77
  -2  13   2   38.98    2.07
   2  13  -2   42.19    2.36
   2 -13  -2   40.55    2.36
   2 -13  -1   15.95    1.34
  -2 -13   1   18.59    1.48
   2  13  -1   16.68    1.71
   2  13  -1   17.95    1.92
   2 -13  -1   16.72    1.43
   2  13  -1   17.75    1.70
  -2  13   1   18.12    2.06
   2  13  -1   17.63    1.60
  -2 -13   0    9.92    1.28
  -2  13   0   10.86    1.20
  -2 -13   0    9.47    0.91
   2  13   0   11.57    1.35
  -2 -13   0   11.88    2.11
   2 -13   0   15.89    2.61
   2 -13   0   10.34    1.90
   2 -13   0   10.70    1.46
   2  13   0   15.96    1.94
   2 -13   0   12.67    1.26
  -2  13   0   13.33    1.79
  -2 -13   0   11.60    1.77
   2  13   0   13.62    1.71
   2  13   0   12.04    1.29
  -2  13   0   11.08    1.52
  -2 -13  -1   12.59    1.37
  -2 -13  -1   15.24    1.17
  -2  13  -1   14.46    1.48
  -2 -13  -1   11.04    1.80
   2 -13   1   19.59    2.81
   2 -13   1   12.97    2.10
   2 -13   1   13.30    1.78
  -2 -13  -1   14.59    1.29
   2 -13   1   13.22    1.32
  -2  13  -1   14.60    1.93
  -2 -13  -1   13.79    2.01
   2  13   1   12.63    1.71
  -2 -13  -1   10.13    1.36
  -2  13  -1   15.94    1.61
  -2 -13  -2   74.39    3.27
  -2 -13  -2   82.01    3.24
   2 -13   2   77.92    4.97
   2 -13   2   84.45    4.32
   2 -13   2   95.45    4.73
  -2 -13  -2   86.35    3.26
   2  13   2   77.80    3.88
  -2 -13  -2   80.41    3.23
  -2  13  -2   82.86    4.07
  -2 -13  -2   78.74    3.86
  -2 -13  -2   74.24    3.43
  -2  13  -2   82.61    3.56
  -2 -13  -3   48.80    2.38
   2 -13   3   43.06    3.95
   2 -13   3   45.96    3.37
  -2 -13  -3   46.74    2.18
  -2 -13  -3   46.72    2.41
  -2 -13  -3   46.08    2.97
   2  13   3   51.98    2.95
  -2 -13  -3   51.84    2.99
  -2 -13  -3   46.20    2.70
  -2  13  -3   46.28    2.52
  -2  13  -4   92.95    4.13
   2 -13   4   94.05    5.60
   2 -13   4   91.75    4.93
   2 -13   4   94.04    4.80
  -2 -13  -4   98.21    4.40
  -2 -13  -4  102.50    3.93
  -2 -13  -4   90.07    4.17
   2  13   4   92.03    4.32
  -2  13  -4  101.13    3.97
  -2 -13  -4   99.74    4.17
  -2  13  -4   96.51    3.58
   2 -13   4   93.01    3.47
  -2  13  -5  126.75    4.92
  -2 -13  -5  129.78    4.69
  -2 -13  -5  129.45    4.84
  -2 -13  -5  117.39    5.02
  -2 -13  -5  119.89    4.86
  -2  13  -5  125.68    4.57
  -2  13  -5  124.62    4.64
  -2  13  -5  123.63    4.33
  -2  13  -6    1.83    0.92
  -2 -13  -6    1.15    1.35
  -2 -13  -6    0.67    1.03
  -2 -13  -6    0.98    1.24
  -2  13  -6   -0.23    0.91
  -2 -13  -7   42.88    1.87
  -2 -13  -7   42.61    1.86
  -2  13  -7   44.60    1.70
   2 -14  -7   18.25    1.21
   2  14  -7   18.11    1.24
   2  14  -7   21.31    1.29
   2 -14  -7   19.14    1.24
   2 -14  -7   18.52    1.43
   2  14  -7   17.97    1.16
   2  14  -6   48.17    2.44
   2 -14  -6   50.41    2.38
   2 -14  -6   51.87    2.61
   2  14  -6   50.44    2.47
   2 -14  -6   52.97    2.34
  -2 -14   5   40.79    1.89
   2 -14  -5   39.87    2.20
   2 -14  -5   43.69    2.18
   2 -14  -5   40.56    2.65
   2 -14  -5   45.20    2.56
   2  14  -5   42.84    2.41
  -2 -14   4   93.18    3.47
   2  14  -4   92.47    3.70
   2 -14  -4   84.36    3.58
  -2 -14   4   80.07    5.09
   2  14  -4   81.62    4.48
  -2  14   4   82.27    4.21
  -2 -14   4   79.02    4.82
  -2  14   4   95.81    4.53
   2 -14  -4   89.09    3.46
   2 -14  -4   88.75    4.09
   2 -14  -4   85.73    3.63
   2  14  -4   87.90    3.83
   2 -14  -4   85.39    3.89
   2  14  -3   31.07    1.91
   2 -14  -3   32.63    1.95
  -2 -14   3   36.93    3.42
  -2 -14   3   32.94    3.03
   2  14  -3   33.62    2.17
  -2  14   3   33.94    2.53
   2 -14  -3   34.75    2.10
  -2  14   3   42.89    2.95
   2 -14  -3   35.65    2.73
   2  14  -3   37.32    2.31
  -2  14   3   34.03    1.77
  -2 -14   2  155.18    5.56
   2  14  -2  150.61    5.39
   2 -14  -2  158.00    5.52
  -2 -14   2  175.56    7.42
   2  14  -2  148.22    6.34
  -2  14   2  154.83    6.21
   2  14  -2  157.40    6.18
  -2  14   2  152.50    6.30
   2 -14  -2  157.24    5.68
  -2  14   2  149.89    6.47
   2  14  -2  148.45    6.22
   2  14  -2  158.86    5.82
   2 -14  -2  152.78    5.74
  -2  14   2  158.99    5.58
  -2 -14   1    0.83    1.11
   2  14  -1    0.30    1.25
  -2  14   1    1.29    1.54
  -2  14   1   -0.81    1.35
   2 -14  -1   -0.09    1.03
  -2  14   1   -0.35    1.43
   2  14  -1    1.59    1.21
   2  14  -1    0.61    1.26
   2  14  -1    1.22    1.27
  -2  14   1    1.10    1.21
   2 -14  -1    0.69    1.26
   2 -14   0   69.10    2.91
  -2  14   0   70.11    2.98
  -2 -14   0   71.83    3.11
  -2 -14   0   64.72    4.07
   2 -14   0   62.53    4.48
   2 -14   0   68.99    4.12
  -2  14   0   71.68    3.66
   2  14   0   73.65    3.91
   2 -14   0   72.08    3.09
   2  14   0   69.69    3.61
   2  14   0   79.23    3.80
  -2  14   0   67.69    3.76
  -2 -14   0   76.76    3.54
   2  14   0   69.34    3.05
  -2  14   0   76.53    3.28
  -2  14  -1    5.27    1.25
  -2 -14  -1    7.91    0.99
  -2 -14  -1    7.60    1.24
   2 -14   1    7.66    2.53
  -2  14  -1    5.62    1.14
   2 -14   1    3.85    1.82
   2 -14   1    5.53    1.52
  -2 -14  -1    5.25    1.04
   2 -14   1    7.45    1.17
  -2  14  -1    4.74    1.64
   2  14   1    6.60    1.47
  -2 -14  -1    4.60    1.81
  -2  14  -1    6.65    1.47
  -2 -14  -1    4.98    1.18
  -2 -14  -2   11.86    1.20
   2 -14   2   10.65    2.63
   2 -14   2   14.95    2.34
   2 -14   2   14.72    2.02
   2 -14   2   13.15    1.24
  -2 -14  -2   12.10    1.24
   2  14   2   10.81    1.65
  -2 -14  -2   10.97    1.98
  -2 -14  -2   11.51    2.07
  -2  14  -2   15.32    1.89
  -2 -14  -2   13.82    1.55
  -2  14  -2   12.67    1.63
  -2 -14  -3   42.78    2.21
  -2  14  -3   41.87    2.52
   2 -14   3   46.46    4.02
   2 -14   3   40.27    3.24
   2 -14   3   43.53    3.24
   2  14   3   43.15    2.73
  -2 -14  -3   43.35    2.79
  -2 -14  -3   43.23    2.18
  -2 -14  -3   46.76    2.94
  -2 -14  -3   40.88    2.43
  -2  14  -3   41.87    2.44
   2 -14   3   43.79    2.05
  -2 -14  -3   43.98    2.06
  -2  14  -4  384.51   12.74
  -2 -14  -4  366.97   12.32
  -2 -14  -4  399.51   12.90
  -2  14  -4  393.61   12.57
  -2  14  -5    0.38    1.05
  -2 -14  -5   -0.20    1.49
  -2 -14  -5    0.65    1.01
  -2 -14  -5    0.17    1.30
  -2  14  -5    1.06    0.95
  -2  14  -5    0.07    1.06
  -2  14  -6  186.25    6.47
  -2 -14  -6  188.63    6.55
  -2 -14  -6  187.33    6.27
  -2 -14  -6  198.59    6.50
  -2  14  -6  198.44    6.34
   2 -15  -7   25.80    1.49
   2  15  -7   28.54    1.26
   2 -15  -6    5.08    0.98
   2 -15  -6    4.76    0.90
   2 -15  -6    5.30    1.27
   2  15  -6    6.20    1.11
   2  15  -6    3.66    1.00
   2 -15  -5  181.52    6.44
   2  15  -5  186.97    6.53
   2 -15  -5  186.90    6.77
   2 -15  -5  182.55    6.24
   2 -15  -5  193.16    6.66
   2  15  -5  190.79    6.67
  -2 -15   4   -0.07    0.89
   2 -15  -4    0.49    1.05
   2  15  -4    3.49    1.10
  -2 -15   4    1.70    1.79
  -2  15   4    2.17    1.47
   2 -15  -4    0.55    0.90
   2 -15  -4    2.12    1.68
   2  15  -4    0.22    1.34
   2 -15  -3  327.36   10.55
   2  15  -3  326.09   10.51
   2  15  -3  292.27   11.48
  -2 -15   3  297.09   12.29
  -2  15   3  323.94   11.36
   2 -15  -3  302.66   10.63
  -2  15   3  325.22   11.62
   2 -15  -3  341.57   11.16
   2  15  -3  331.64   10.88
  -2 -15   2    1.01    1.03
   2 -15  -2    1.79    1.05
   2  15  -2    2.83    1.43
  -2 -15   2    2.69    2.12
   2  15  -2    1.98    1.22
  -2  15   2    1.48    1.47
   2 -15  -2    2.43    1.19
  -2  15   2    1.31    1.56
   2  15  -2    1.80    1.36
   2  15  -2    2.98    1.46
  -2  15   2    0.88    1.02
   2 -15  -2    2.43    1.34
  -2 -15   1  381.22   11.86
   2 -15  -1  370.30   11.67
   2  15  -1  338.56   12.30
  -2 -15   1  340.03   13.31
  -2  15   1  344.11   12.73
  -2  15   1  356.77   12.56
   2 -15  -1  367.21   11.87
  -2 -15   1  360.27   12.06
   2  15  -1  355.95   12.51
   2  15  -1  348.37   12.19
  -2  15   1  380.61   12.85
   2 -15  -1  362.13   11.79
   2  15  -1  354.47   11.92
  -2  15   1  368.05   11.90
  -2 -15   0  100.58    3.99
  -2  15   0   88.78    3.75
   2 -15   0  108.23    3.80
   2 -15   0  104.90    5.74
  -2 -15   0   90.12    4.96
   2  15   0  113.46    5.01
  -2  15   0   93.24    4.55
   2 -15   0  105.27    3.99
   2  15   0  103.37    4.57
   2  15   0  101.99    4.61
  -2 -15   0  100.73    4.34
  -2  15   0  100.98    4.80
   2  15   0   93.23    3.85
   2 -15   0  101.26    3.83
  -2  15   0   98.64    4.13
  -2 -15  -1   48.45    2.45
  -2  15  -1   46.81    2.42
   2 -15   1   47.40    2.15
   2 -15   1   39.26    3.83
   2  15   1   45.99    3.18
   2 -15   1   42.42    2.93
  -2 -15  -1   55.30    2.43
   2 -15   1   48.74    2.36
  -2 -15  -1   43.73    2.85
   2  15   1   45.75    2.83
  -2  15  -1   46.06    3.09
  -2  15  -1   50.68    2.67
  -2 -15  -2   51.52    2.33
  -2  15  -2   49.61    2.66
   2 -15   2   47.94    4.07
   2  15   2   54.02    3.41
   2 -15   2   53.17    3.37
  -2 -15  -2   53.42    2.44
   2 -15   2   58.22    2.49
  -2 -15  -2   50.98    2.99
  -2  15  -2   53.96    3.26
   2  15   2   49.61    3.01
  -2 -15  -2   49.52    3.13
  -2  15  -2   51.08    2.78
  -2 -15  -2   54.53    2.60
  -2 -15  -3   85.66    3.49
  -2  15  -3   93.21    3.91
   2 -15   3   82.16    5.24
  -2  15  -3   78.65    4.54
   2  15   3   89.52    4.50
  -2 -15  -3   98.48    4.18
  -2 -15  -3   93.80    4.13
  -2  15  -3   91.72    3.84
  -2 -15  -3   85.70    3.70
   2 -15   3   96.26    3.47
  -2 -15  -4   13.97    1.30
  -2  15  -4   17.12    1.57
  -2 -15  -4   15.96    1.91
  -2 -15  -4   15.38    1.27
  -2  15  -4   14.01    1.45
  -2  15  -5  119.88    4.47
  -2 -15  -5  116.64    4.10
  -2 -15  -5  118.11    4.60
  -2 -15  -5  119.35    4.38
  -2  15  -5  118.87    4.26
  -2 -15  -6   15.73    1.28
  -2 -15  -6   13.77    1.15
  -2  15  -6   16.82    1.02
   2 -16  -7   28.25    1.24
   2  16  -6   55.03    2.36
   2 -16  -6   55.33    2.26
   2  16  -6   53.44    2.36
   2 -16  -6   56.80    2.45
   2  16  -6   57.27    2.26
   2 -16  -5   33.63    1.82
   2  16  -5   33.41    1.80
   2  16  -5   36.88    2.06
   2 -16  -5   36.48    2.09
   2 -16  -5   35.49    2.22
  -2 -16   4  113.59    4.25
   2  16  -4  115.48    4.35
   2 -16  -4  114.71    4.37
   2  16  -4  126.17    4.72
   2 -16  -4  125.32    4.64
   2 -16  -4  124.18    4.89
   2 -16  -3    5.37    1.15
   2  16  -3    5.58    1.01
   2 -16  -3    6.67    1.52
  -2  16   3    7.78    1.86
   2 -16  -3    8.30    1.95
   2 -16  -3    6.07    1.40
   2  16  -3   10.23    1.62
  -2 -16   2   19.49    1.58
   2  16  -2   17.18    1.90
  -2  16   2   17.90    1.94
   2  16  -2   18.30    1.84
   2 -16  -2   18.90    1.61
  -2 -16   2   16.57    1.76
   2  16  -2   19.44    2.02
  -2  16   2   22.12    2.21
   2 -16  -2   20.47    2.33
  -2  16   2   20.00    1.51
   2 -16  -2   20.66    1.74
   2  16  -2   20.26    1.79
  -2 -16   1   55.08    2.68
   2 -16  -1   57.47    2.49
  -2 -16   1   51.82    3.83
  -2  16   1   48.58    3.18
   2  16  -1   56.23    3.23
  -2  16   1   53.69    3.14
   2 -16  -1   58.01    2.73
  -2 -16   1   55.76    2.92
   2  16  -1   53.78    3.18
  -2  16   1   58.78    3.45
   2 -16  -1   56.84    2.60
   2  16  -1   57.06    2.76
  -2  16   1   54.61    2.67
  -2 -16   0   16.75    1.57
   2 -16   0   18.96    1.29
  -2  16   0   19.23    2.32
  -2 -16   0   14.04    2.24
   2  16   0   20.15    2.20
  -2  16   0   18.35    1.81
  -2 -16   0   21.50    1.55
   2 -16   0   18.92    1.55
   2  16   0   19.77    2.01
  -2 -16   0   18.82    1.96
  -2  16   0   20.08    2.15
   2  16   0   16.23    1.83
   2  16   0   19.54    1.50
  -2  16   0   19.81    1.81
  -2  16  -1   22.94    1.61
   2 -16   1   24.64    3.19
  -2  16  -1   23.76    2.51
   2  16   1   19.29    2.26
  -2 -16  -1   19.94    1.51
   2 -16   1   22.43    1.59
  -2  16  -1   22.10    2.27
   2  16   1   23.14    2.07
   2  16   1   23.84    2.25
  -2  16  -1   25.04    2.00
  -2  16  -2   53.75    2.75
   2  16   2   49.65    3.42
  -2 -16  -2   58.94    3.23
  -2 -16  -2   63.61    3.23
  -2  16  -2   58.56    3.45
  -2 -16  -2   60.27    2.65
  -2  16  -2   63.43    3.03
   2 -16   2   64.94    2.67
  -2 -16  -2   59.99    2.63
  -2 -16  -3   12.07    1.82
  -2 -16  -3    9.61    1.74
  -2  16  -3    6.74    1.38
  -2 -16  -3    8.26    1.29
   2 -16   3    7.83    0.97
  -2  16  -4   89.43    3.66
  -2 -16  -4   89.80    3.84
  -2  16  -4   92.10    3.61
  -2 -16  -4   91.60    3.54
  -2 -16  -5   31.48    1.92
  -2  16  -5   29.63    1.64
  -2  16  -5   32.20    1.58
  -2 -16  -6    4.95    0.73
  -2  16  -6    5.88    0.53
   2 -17  -6   53.92    2.11
   2  17  -6   52.03    2.09
   2  17  -6   53.75    2.01
   2 -17  -5    9.07    1.01
   2  17  -5   10.17    1.10
   2 -17  -5   12.53    1.37
   2  17  -5   10.53    1.27
   2 -17  -5   11.71    1.29
  -2 -17   5   10.72    0.88
   2 -17  -4    5.12    1.02
   2 -17  -4    4.50    1.46
   2  17  -4    5.05    1.33
   2 -17  -3    1.98    1.65
   2 -17  -3   -0.08    1.14
   2  17  -3   -0.78    1.35
  -2 -17   2  259.57    8.78
   2 -17  -2  278.61    8.69
   2 -17  -2  267.54    9.31
  -2 -17   2  252.21    8.76
   2 -17  -2  262.48    8.73
   2  17  -2  264.67    8.99
  -2  17   2  259.13    8.62
   2 -17  -2  262.23    8.85
   2 -17  -1  208.75    6.72
  -2 -17   1  206.79    7.08
  -2  17   1  203.71    6.96
   2  17  -1  203.36    6.99
   2 -17  -1  194.93    6.70
  -2 -17   1  212.16    6.97
   2 -17  -1  193.42    6.96
  -2 -17   0  156.87    5.89
  -2 -17   0  170.61    6.13
  -2  17   0  167.87    6.00
   2  17   0  157.67    5.71
   2 -17   0  166.16    5.87
  -2 -17   0  173.19    5.89
  -2  17  -1    5.56    1.00
  -2  17  -1    4.43    1.34
   2 -17   1    6.19    1.09
  -2 -17  -1    5.07    1.05
  -2  17  -2  176.06    6.21
  -2 -17  -2  182.69    6.66
  -2 -17  -2  179.59    6.52
  -2  17  -2  189.41    6.43
  -2 -17  -2  169.25    6.05
   2 -17   2  177.16    6.07
  -2  17  -3   29.33    1.70
  -2 -17  -3   24.40    1.97
  -2 -17  -3   28.57    2.11
  -2  17  -3   26.00    1.82
  -2 -17  -3   23.93    1.51
   2 -17   3   26.99    1.39
  -2  17  -4    1.02    0.90
  -2 -17  -4    1.28    1.20
  -2  17  -4    1.37    0.93
  -2 -17  -4    1.53    0.90
  -2 -17  -5    2.23    0.97
  -2 -17  -5    2.24    0.62
  -2  17  -5    1.99    0.67
   2 -18  -5   -0.78    0.95
   2  18  -5    1.27    0.85
   2  18  -4    0.71    0.78
   2 -18  -4    1.09    0.76
   2 -18  -4    1.37    1.27
   2  18  -4    1.61    1.09
   2 -18  -4    0.86    0.87
  -2 -18   4    1.21    0.74
   2  18  -3   41.52    2.01
   2 -18  -3   46.29    2.02
   2 -18  -3   45.30    2.51
   2 -18  -3   43.98    2.09
   2  18  -3   48.48    2.39
  -2 -18   3   44.72    2.07
  -2 -18   2    2.38    1.05
   2 -18  -2    2.20    1.63
  -2  18   2    1.24    0.79
   2 -18  -2    1.51    0.93
  -2 -18   2    1.14    0.88
   2 -18  -2    1.39    0.90
   2 -18  -1   35.36    2.50
  -2 -18   1   30.58    2.02
   2  18  -1   34.09    1.95
  -2  18   1   37.93    1.94
   2 -18  -1   34.72    1.93
  -2 -18   1   36.25    1.90
  -2 -18   0   40.64    2.31
   2  18   0   37.40    1.83
  -2 -18   0   40.17    2.02
   2 -18   0   39.80    2.03
  -2 -18  -1  112.06    4.66
  -2  18  -1  116.69    4.42
   2 -18   1  110.91    4.14
  -2  18  -2    1.69    0.81
  -2 -18  -2    2.14    1.33
  -2 -18  -2    2.49    1.42
  -2  18  -2    1.22    1.10
   2 -18   2    2.41    0.80
  -2  18  -3   77.96    3.06
  -2  18  -3   85.20    3.25
  -2 -18  -3   83.47    3.34
  -2 -18  -3   76.82    3.32
  -2  18  -4   -0.47    0.74
  -2  18  -4    0.71    0.77
  -2 -18  -4    1.79    1.01
   2  19  -5    0.88    0.48
   2  19  -5    0.70    0.58
   2 -19  -5    1.03    0.57
   2  19  -4   10.67    1.10
   2 -19  -4    7.82    0.74
   2 -19  -4    7.86    1.16
  -2 -19   3   67.14    2.43
   2  19  -3   62.09    2.62
   2 -19  -3   68.63    2.82
  -2 -19   2  135.94    4.66
   2 -19  -2  129.31    4.99
   2 -19  -1   32.59    1.75
  -2 -19   1   35.11    1.78
   2  19  -1   33.95    1.76
  -2  19   1   37.18    1.72
   2 -19  -1   36.94    2.25
  -2 -19   1   33.46    1.79
  -2 -19   0   22.91    1.41
   2 -19   0   19.28    1.38
   2 -19   0   27.07    2.03
  -2 -19   0   22.81    1.62
  -2 -19   0   25.00    1.98
  -2  19  -1    1.42    1.03
  -2 -19  -1    1.56    1.36
   2 -19   2   56.49    2.30
  -2  19  -2   64.85    2.68
  -2 -19  -2   65.37    2.78
  -2 -19  -2   64.68    2.70
  -2  19  -3   36.49    1.73
   2 -19   3   34.88    1.55
  -2 -19  -3   36.45    1.82
  -2  19  -4    0.80    0.51
  -2 -19  -4    1.77    0.66
   2  20  -4   76.73    2.65
   2 -20  -4   74.49    2.67
   2  20  -3    9.51    0.92
   2 -20  -3    9.04    1.14
  -2 -20   2   41.95    1.78
   2  20  -2   41.91    1.85
   2 -20  -2   45.73    2.16
  -2 -20   1  273.82    8.40
  -2  20   1  249.09    8.16
   2  20  -1  251.73    8.18
   2 -20  -1  274.01    8.63
  -2 -20   1  277.77    8.69
  -2 -20   0   15.68    1.06
   2 -20   0   13.05    1.03
  -2  20   0   17.35    1.16
   2 -20   0   15.49    1.42
  -2 -20   0   15.36    1.11
  -2 -20   0   17.82    1.49
  -2  20  -1   30.83    1.62
  -2 -20  -1   33.99    1.85
  -2 -20  -1   30.60    1.58
  -2  20  -2   33.67    1.62
   2 -20   2   32.42    1.48
  -2 -20  -2   34.11    1.68
  -2  20  -3   63.56    2.30
  -2 -21   2   16.76    1.16
   2 -21  -2   21.55    1.16
  -2 -21   1   15.33    1.15
   2 -21  -1   14.70    1.12
  -2 -21   0    6.28    0.77
   2 -21   0    6.17    0.88
  -2 -21   0    5.48    0.93
  -2 -21  -1   35.20    1.57
   3   0 -10   26.72    1.30
   3   0  -9    0.42    0.91
   3   0  -9    0.57    0.64
   3   0  -9   -0.21    0.99
   3   0  -8  283.83   10.01
   3   0  -8  277.07    9.77
  -3   0   8  299.42   11.23
   3   0  -8  304.26    9.63
   3   0  -8  309.13    9.82
   3   0  -8  310.22    9.98
   3   0  -8  300.98    9.96
   3   0  -7    1.55    1.27
   3   0  -7    0.08    1.08
   3   0  -7   -0.34    1.44
   3   0  -7    0.13    1.06
  -3   0   7   -0.65    1.65
   3   0  -7    0.69    0.90
   3   0  -7    0.89    1.15
   3   0  -7    2.59    1.27
   3   0  -7    0.09    1.28
   3   0  -6  364.31   11.97
   3   0  -6  380.45   12.29
   3   0  -6  371.99   12.38
   3   0  -6  396.32   12.93
  -3   0   6  379.43   12.50
   3   0  -6  403.92   12.76
   3   0  -6  390.80   12.59
  -3   0   6  340.37   12.31
  -3   0   6  391.51   13.28
   3   0  -6  377.88   11.97
   3   0  -6  382.61   12.20
   3   0  -6  379.93   12.30
   3   0  -6  382.36   12.22
  -3   0   5    0.77    1.04
   3   0  -5    0.85    1.13
   3   0  -5   -0.77    1.19
   3   0  -5   -0.54    0.94
   3   0  -5    0.43    0.90
   3   0  -5    0.04    0.69
  -3   0   5   -0.25    0.85
  -3   0   5    0.14    1.34
   3   0  -4   47.33    2.48
  -3   0   4   50.08    2.39
   3   0  -4   51.38    2.48
   3   0  -4   51.64    2.10
   3   0  -4   49.17    2.14
   3   0  -4   55.15    2.43
  -3   0   4   50.30    2.27
  -3   0   4   51.13    2.68
   3   0  -4   52.51    2.37
  -3   0   3    0.06    1.04
   3   0  -3    0.53    0.91
   3   0  -3   -0.13    1.00
   3   0  -3    0.42    0.91
   3   0  -3   -0.18    0.83
  -3   0   3    0.30    1.04
   3   0  -3    0.88    0.95
  -3   0   3   -0.05    0.88
   3   0  -2 3369.23  102.86
  -3   0   2 3492.91  103.00
   3   0  -2 3418.68  102.83
   3   0  -2 3354.59  102.92
   3   0  -2 3359.19  102.88
   3   0  -1   -0.27    0.88
  -3   0   1    0.70    0.96
   3   0  -1    0.54    0.77
  -3   0   1   -0.20    0.54
  -3   0   0  520.76   15.87
   3   0   0  514.36   15.89
  -3   0   0  512.68   16.08
  -3   0   0  511.73   16.10
   3   0   0  527.38   15.90
   3   0   0  508.35   15.93
   3   0   0  520.82   15.98
   3   0   1    0.16    0.47
  -3   0  -1    0.09    0.76
  -3   0  -1    0.26    1.17
   3   0   1    0.34    0.44
   3   0   1    0.36    0.61
   3   0   2   49.58    1.67
   3   0   2   50.33    1.97
  -3   0  -2   52.26    2.04
  -3   0  -2   45.37    2.57
  -3   0  -3   -0.28    0.53
   3   0   3    0.53    1.03
  -3   0  -3   -0.04    0.59
   3   0   3    1.15    0.60
  -3   0  -3   -0.23    0.67
  -3   0  -4  133.49    4.72
   3   0   4  139.98    5.19
  -3   0  -4  138.20    4.90
  -3   0  -4  144.41    5.16
  -3   0  -4  143.35    4.89
  -3   0  -4  133.85    5.29
  -3   0  -4  137.45    5.32
  -3   0  -4  134.17    5.00
  -3   0  -4  141.36    4.99
  -3   0  -4  136.73    5.07
   3   0   5    1.26    1.41
  -3   0  -5    0.61    1.11
  -3   0  -5   -0.21    1.37
  -3   0  -5   -0.57    1.02
  -3   0  -5    0.85    1.88
  -3   0  -5    0.17    1.24
  -3   0  -5    1.00    1.16
  -3   0  -5    1.15    1.67
  -3   0  -5    1.58    0.97
  -3   0  -5    0.36    1.11
   3   0   6 1967.97   61.66
  -3   0  -6 1959.59   60.50
  -3   0  -6 2023.52   60.81
  -3   0  -6 1986.59   60.57
  -3   0  -6 1972.51   60.34
  -3   0  -6 2013.52   60.61
  -3   0  -6 1975.07   60.64
  -3   0  -6 1925.73   60.54
  -3   0  -7   -1.22    1.06
  -3   0  -7    0.84    1.10
  -3   0  -7    0.35    1.15
  -3   0  -8   15.76    1.18
  -3   0  -8   12.95    1.13
  -3   0  -8   13.88    1.12
   3   1 -10  185.20    6.05
   3  -1 -10  189.94    6.06
   3   1  -9    8.12    0.79
   3   1  -9    7.48    1.09
   3  -1  -9    7.37    0.77
   3   1  -9    9.27    1.17
   3  -1  -9   10.41    1.24
   3   1  -8   66.11    2.97
   3  -1  -8   62.41    2.80
   3   1  -8   66.97    3.15
   3  -1  -8   65.89    3.16
  -3  -1   8   72.28    4.21
   3  -1  -8   65.25    2.69
   3   1  -8   72.96    2.77
   3  -1  -8   68.11    3.00
   3  -1  -8   73.78    3.10
   3   1  -8   63.48    3.00
   3   1  -8   65.33    3.08
   3  -1  -8   69.90    3.09
   3  -1  -7   95.54    3.75
   3   1  -7   96.96    4.03
   3  -1  -7   95.44    3.94
   3  -1  -7   91.70    4.07
   3   1  -7   95.06    4.21
  -3   1   7   92.80    4.89
  -3  -1   7   97.33    4.99
   3  -1  -7   97.14    3.60
   3   1  -7  101.03    3.67
   3  -1  -7   94.99    3.90
   3   1  -7   90.66    3.76
   3  -1  -7  101.26    3.94
   3   1  -7   93.67    3.86
   3  -1  -7  101.80    4.00
   3   1  -7   95.77    3.91
   3  -1  -6    9.35    1.27
   3  -1  -6    7.23    1.05
   3   1  -6    8.09    1.31
   3  -1  -6    8.84    1.21
   3   1  -6    9.40    1.27
   3   1  -6    7.04    1.21
   3   1  -6    8.14    1.59
  -3  -1   6    9.53    1.39
   3  -1  -6   12.29    1.66
   3   1  -6    9.97    1.49
   3  -1  -6    9.11    1.46
  -3   1   6    7.38    1.17
   3  -1  -6    8.87    1.04
   3  -1  -6   10.56    1.35
   3   1  -6    8.35    1.36
  -3   1   6    9.76    1.73
  -3  -1   6    5.77    1.30
  -3  -1   6    7.83    1.76
   3   1  -6    7.53    1.01
   3  -1  -6    7.67    0.97
   3   1  -6    8.49    1.21
   3  -1  -6    8.33    1.18
   3   1  -6    9.08    1.34
   3  -1  -6    9.04    1.39
   3  -1  -6    8.60    1.32
   3  -1  -6    8.48    1.25
   3   1  -6   10.55    1.41
  -3   1   5  812.75   24.09
  -3  -1   5  788.76   24.22
   3  -1  -5  805.10   24.27
   3  -1  -5  771.78   24.16
   3   1  -5  794.62   24.34
   3   1  -5  748.11   24.25
   3  -1  -5  796.86   23.77
   3  -1  -5  774.64   23.76
   3   1  -5  787.68   23.77
   3  -1  -5  730.68   23.56
   3   1  -5  720.90   23.48
   3   1  -5  790.32   23.77
  -3   1   5  790.37   24.55
  -3  -1   5  772.18   24.61
  -3   1   5  729.75   23.72
  -3  -1   5  763.85   24.14
   3  -1  -4    6.67    1.21
   3   1  -4    5.38    1.19
   3  -1  -4    5.46    1.13
  -3  -1   4    5.93    1.24
   3   1  -4    6.32    1.21
   3  -1  -4    6.27    1.24
   3   1  -4    5.41    1.01
   3  -1  -4    7.12    0.95
   3   1  -4    7.37    0.96
   3   1  -4    6.84    0.96
   3  -1  -4    6.68    0.97
  -3   1   4    5.62    0.81
  -3   1   4    8.37    1.41
   3   1  -4    7.63    1.02
  -3  -1   4    7.27    1.36
  -3  -1   4    7.06    1.14
   3   1  -3  102.51    3.81
   3   1  -3  101.83    3.87
   3  -1  -3  100.73    3.87
  -3   1   3  107.09    3.84
  -3  -1   3  111.98    3.93
   3  -1  -3  106.26    3.80
   3  -1  -3  101.08    3.83
   3   1  -3  108.71    3.79
   3  -1  -3  109.63    3.59
   3  -1  -3  100.25    3.83
   3   1  -3  106.07    3.77
   3  -1  -3   98.63    3.24
  -3  -1   3  105.42    3.96
  -3   1   3  103.09    3.53
  -3   1   3   99.65    4.00
   3  -1  -2  143.03    4.69
   3  -1  -2  151.85    5.08
   3   1  -2  157.05    5.07
  -3  -1   2  155.75    5.19
  -3  -1   2  141.37    5.15
  -3   1   2  145.77    5.19
  -3   1   2  152.73    4.99
   3   1  -2  156.90    5.02
   3  -1  -2  148.15    5.10
   3  -1  -2  155.94    5.03
  -3  -1   2  156.74    5.15
  -3   1   2  152.42    5.13
   3   1  -2  145.42    5.08
   3   1  -2  147.18    5.08
   3  -1  -2  153.57    5.08
  -3  -1   1   60.95    2.48
   3  -1  -1   60.61    2.32
  -3   1   1   59.89    2.23
  -3   1   1   63.07    2.47
   3   1  -1   63.51    2.40
   3   1  -1   61.81    2.23
   3  -1  -1   60.29    2.39
   3  -1  -1   61.02    2.44
  -3   1   1   60.21    2.06
   3  -1  -1   61.31    2.34
   3  -1   0   25.03    1.17
   3   1   0   22.69    1.24
  -3   1   0   22.88    1.25
  -3   1   0   26.59    1.40
  -3  -1   0   25.00    1.57
   3  -1   0   25.67    1.37
  -3   1   0   28.73    1.52
  -3  -1   0   23.67    1.39
   3  -1   0   23.22    1.23
   3   1   0   26.26    1.34
   3  -1   1    0.71    0.41
  -3  -1  -1   -0.21    0.69
  -3   1  -1    1.14    0.86
  -3  -1  -1    1.00    1.26
  -3   1  -1   -0.06    1.02
   3   1   1    0.63    0.37
   3   1   1   -0.13    0.75
   3   1   2   16.20    0.84
   3  -1   2   18.30    1.45
   3  -1   2   16.12    0.88
  -3  -1  -2   17.95    1.01
  -3  -1  -2   17.64    1.70
  -3   1  -2   16.03    1.15
  -3   1  -2   18.22    1.66
  -3   1  -3  241.25    7.68
  -3  -1  -3  242.57    8.51
   3   1   3  220.69    7.28
   3  -1   3  245.88    8.12
   3  -1   3  260.04    8.39
   3   1   3  247.68    8.10
  -3   1  -3  245.18    7.57
   3  -1   3  230.44    7.42
  -3   1  -3  252.93    7.68
  -3   1  -3  240.96    7.67
  -3  -1  -3  234.30    7.55
  -3   1  -4   -0.06    0.78
   3  -1   4    1.11    1.00
   3  -1   4   -0.16    1.45
   3   1   4    2.25    1.27
   3   1   4   -0.38    0.96
  -3  -1  -4    0.37    0.93
  -3  -1  -4   -0.09    1.21
  -3   1  -4    0.75    0.94
  -3   1  -4    0.09    1.25
  -3   1  -4   -0.04    0.61
  -3   1  -4    3.13    1.65
  -3  -1  -4    0.10    1.49
  -3   1  -4    0.98    1.49
  -3  -1  -4   -0.19    1.52
  -3   1  -4   -0.46    1.07
  -3  -1  -4    1.51    1.01
  -3   1  -4    0.98    1.04
  -3   1  -4    0.93    1.17
  -3   1  -4    0.92    1.37
  -3  -1  -4   -0.18    1.41
  -3   1  -5  205.87    7.19
   3   1   5  202.65    8.05
   3   1   5  223.28    8.45
   3  -1   5  201.00    8.10
  -3   1  -5  223.96    7.45
  -3  -1  -5  213.53    7.40
  -3   1  -5  224.47    7.52
  -3  -1  -5  229.60    7.74
  -3  -1  -5  221.35    7.44
  -3   1  -5  229.45    7.76
  -3   1  -5  212.95    7.47
  -3  -1  -5  212.34    7.44
  -3   1  -5  234.54    7.94
  -3  -1  -5  209.11    7.94
  -3  -1  -5  219.85    7.88
  -3   1  -5  221.72    7.52
  -3  -1  -5  223.44    7.58
  -3   1  -5  218.18    7.68
  -3   1  -5  224.14    7.66
  -3   1  -5  217.91    7.56
  -3  -1  -5  215.33    7.51
  -3  -1  -5  212.20    7.27
   3  -1   6   11.96    1.99
   3   1   6   11.56    1.91
  -3  -1  -6   15.33    1.51
  -3   1  -6   11.22    1.42
  -3   1  -6   11.64    1.49
  -3   1  -6   13.11    1.81
  -3  -1  -6   11.43    1.75
  -3  -1  -6   14.48    1.55
  -3   1  -6   12.13    1.33
  -3  -1  -6   13.49    1.57
  -3  -1  -6   16.22    1.51
  -3  -1  -6   14.43    1.93
  -3   1  -6   16.83    1.66
  -3  -1  -6   12.38    1.29
  -3  -1  -6   11.41    1.69
  -3   1  -6   13.45    1.57
  -3   1  -7   11.39    1.36
  -3  -1  -7   13.19    1.36
  -3  -1  -7   12.52    1.39
  -3   1  -7   11.70    1.40
  -3   1  -7   13.03    1.44
  -3  -1  -7   12.13    1.33
  -3   1  -8  114.67    3.99
  -3  -1  -8  109.44    3.97
  -3  -1  -8  113.40    3.97
  -3  -1  -8  119.96    4.02
  -3   1  -8  108.54    4.04
  -3   1  -8  110.20    4.00
   3   2 -10    5.00    0.72
   3  -2 -10    4.55    0.72
   3   2  -9   56.32    2.11
   3  -2  -9   50.61    2.00
   3   2  -9   58.37    2.47
   3  -2  -9   59.47    2.53
   3   2  -9   54.09    2.40
   3  -2  -8  245.29    8.82
   3   2  -8  231.49    8.95
  -3  -2   8  252.63   10.06
  -3   2   8  264.64   10.06
  -3   2   8  275.11    9.81
   3   2  -8  272.65    8.56
   3  -2  -8  259.20    8.46
   3  -2  -8  256.99    8.80
   3   2  -8  271.06    8.91
   3   2  -8  277.43    8.86
   3  -2  -8  269.57    8.89
   3  -2  -8  257.31    8.85
   3  -2  -7    0.73    0.93
   3   2  -7    1.23    1.34
   3  -2  -7    0.75    1.25
   3   2  -7    1.12    1.18
   3  -2  -7    0.22    0.95
   3   2  -7    1.06    0.97
   3   2  -7    0.83    1.20
   3  -2  -7   -0.78    1.32
  -3  -2   7   -0.67    1.62
  -3   2   7    1.26    1.58
   3   2  -7    0.87    1.02
   3  -2  -7    0.81    1.06
   3  -2  -7    1.74    0.87
   3   2  -7    1.83    1.05
   3   2  -7    2.04    1.04
   3  -2  -7    0.81    1.15
   3  -2  -7    0.62    1.16
   3   2  -6   30.35    1.84
   3   2  -6   29.60    1.92
   3  -2  -6   32.34    1.81
   3  -2  -6   28.53    1.78
   3  -2  -6   29.73    1.65
   3  -2  -6   28.68    2.03
   3   2  -6   26.83    2.34
  -3   2   6   27.02    1.69
   3  -2  -6   29.38    1.92
   3  -2  -6   32.68    2.27
   3  -2  -6   25.99    1.51
   3   2  -6   25.59    1.90
  -3  -2   6   29.69    2.13
   3   2  -6   29.63    2.17
  -3   2   6   24.69    2.35
  -3  -2   6   26.43    2.50
  -3  -2   6   26.28    2.13
   3   2  -6   24.96    1.54
   3  -2  -6   26.68    1.49
   3   2  -6   28.57    1.69
   3  -2  -6   28.01    1.93
   3   2  -6   24.11    1.68
   3   2  -6   27.48    1.71
   3  -2  -6   27.88    1.76
   3  -2  -6   25.95    1.77
   3  -2  -6   24.70    1.72
   3   2  -6   26.64    1.83
  -3  -2   5  251.52    8.63
   3  -2  -5  254.12    8.57
   3   2  -5  242.58    8.65
   3   2  -5  245.13    8.74
   3  -2  -5  242.50    8.48
  -3   2   5  257.04    8.38
   3  -2  -5  252.24    8.10
   3  -2  -5  251.38    8.12
   3   2  -5  252.55    8.13
   3   2  -5  235.47    8.11
   3  -2  -5  242.28    7.96
   3   2  -5  236.59    8.28
  -3  -2   5  255.07    8.93
  -3  -2   5  245.46    8.62
  -3   2   5  235.44    8.82
   3  -2  -4  618.77   19.16
   3   2  -4  633.66   19.22
  -3  -2   4  670.82   19.26
   3  -2  -4  619.54   19.14
   3  -2  -4  630.10   19.09
   3   2  -4  624.59   19.22
   3   2  -4  610.94   18.73
   3  -2  -4  632.79   18.75
   3   2  -4  626.36   18.76
   3  -2  -4  577.32   18.59
   3   2  -4  603.65   19.01
  -3  -2   4  625.11   19.37
  -3   2   4  631.75   19.32
  -3   2   4  547.02   18.46
   3  -2  -3  374.66   11.44
   3   2  -3  361.67   11.36
   3  -2  -3  372.30   11.32
  -3  -2   3  382.38   11.48
   3  -2  -3  336.23   11.42
   3   2  -3  354.98   11.31
   3  -2  -3  349.87   11.10
  -3  -2   3  366.81   11.51
   3   2  -3  371.98   11.33
  -3  -2   3  353.66   11.45
   3  -2  -3  362.81   11.39
   3  -2  -3  339.94   10.78
  -3   2   3  351.66   11.52
   3  -2  -2  419.07   12.89
   3   2  -2  424.47   12.87
  -3   2   2  406.64   12.90
   3  -2  -2  403.52   12.94
   3   2  -2  417.42   12.81
  -3  -2   2  425.80   12.92
   3  -2  -2  416.01   12.95
   3  -2  -2  406.89   12.88
   3  -2  -2  389.65   12.49
   3   2  -2  413.94   12.87
  -3  -2   2  425.08   12.97
  -3   2   2  424.77   12.97
  -3  -2   2  374.39   13.01
  -3   2   2  414.52   12.81
   3  -2  -1   37.62    1.65
  -3   2   1   36.40    1.43
  -3  -2   1   35.37    1.70
   3  -2  -1   36.51    1.78
  -3   2   1   35.18    1.81
   3  -2  -1   36.27    1.74
   3   2  -1   37.74    1.47
   3  -2  -1   34.25    1.63
  -3   2   1   40.62    1.87
   3  -2  -1   34.92    1.60
  -3  -2   1   38.96    1.79
   3  -2  -1   35.42    1.68
  -3  -2   1   34.58    1.18
  -3   2   1   38.42    1.61
   3   2   0  360.42   11.04
   3   2   0  327.76   10.59
   3  -2   0  351.78   10.88
  -3   2   0  367.13   10.80
  -3   2   0  378.77   11.15
  -3  -2   0  348.83   11.16
  -3   2   0  381.09   10.99
   3   2   0  343.19   10.70
   3  -2   0  368.43   11.00
  -3  -2   0  365.18   10.89
   3  -2   0  363.44   10.85
   3   2   0  357.47   10.97
  -3   2   0  372.19   10.99
   3  -2   0  360.26   11.14
   3  -2   1  528.26   16.61
  -3   2  -1  553.37   16.97
   3  -2   1  557.89   17.22
  -3  -2  -1  522.72   17.13
  -3  -2  -1  554.39   16.58
  -3   2  -1  542.90   17.00
   3  -2   1  537.13   17.09
   3  -2   2  116.95    4.48
  -3  -2  -2  110.48    4.66
  -3   2  -2  130.63    4.59
   3  -2   2  116.57    4.59
   3  -2   2  126.82    4.51
   3   2   2  118.66    4.02
   3  -2   2  119.96    3.78
  -3   2  -2  125.96    4.12
  -3   2  -2  113.38    4.10
  -3  -2  -2  112.36    4.11
   3   2   3  709.23   22.49
   3  -2   3  746.19   23.39
  -3  -2  -3  754.38   22.50
  -3  -2  -3  721.61   23.43
  -3   2  -3  735.87   22.80
  -3   2  -4   47.30    2.16
  -3   2  -4   46.86    2.19
  -3   2  -4   44.73    2.02
   3  -2   4   52.76    3.09
   3  -2   4   47.83    2.54
   3   2   4   46.28    2.39
  -3   2  -4   51.37    2.51
  -3   2  -4   45.89    1.99
  -3  -2  -4   49.60    2.22
  -3  -2  -4   47.55    2.19
  -3  -2  -4   50.06    2.50
  -3   2  -4   52.02    2.27
  -3  -2  -4   48.60    2.64
  -3   2  -4   54.23    2.80
  -3  -2  -4   49.06    2.50
  -3   2  -4   52.31    2.43
  -3  -2  -4   49.89    2.77
  -3   2  -4   47.52    2.35
  -3   2  -4   50.02    2.55
  -3  -2  -4   47.73    2.64
  -3  -2  -4   50.83    2.41
  -3   2  -4   48.56    2.48
  -3   2  -5    1.74    0.86
   3  -2   5    1.32    1.42
   3   2   5    0.62    1.32
   3  -2   5   -0.80    1.55
   3   2   5    3.06    1.46
  -3  -2  -5    2.46    1.16
  -3   2  -5    3.81    1.42
  -3   2  -5    2.75    1.12
  -3  -2  -5    2.04    1.42
  -3   2  -5    2.11    1.11
  -3  -2  -5    2.20    1.53
  -3  -2  -5    0.46    1.69
  -3  -2  -5    1.12    1.78
  -3  -2  -5    2.20    1.13
  -3   2  -5    0.97    1.13
  -3  -2  -5    0.71    0.94
  -3   2  -5    1.12    1.20
  -3  -2  -5    2.47    1.18
  -3  -2  -5    0.44    1.59
  -3   2  -5    3.86    1.27
   3   2   6  380.78   13.84
   3  -2   6  390.65   14.21
  -3  -2  -6  418.56   13.05
  -3  -2  -6  428.51   13.34
  -3   2  -6  413.08   13.06
  -3   2  -6  417.99   13.39
  -3   2  -6  420.46   13.15
  -3  -2  -6  395.67   13.02
  -3  -2  -6  402.57   13.02
  -3  -2  -6  393.79   12.85
  -3   2  -6  401.38   13.21
  -3   2  -6  403.99   13.24
  -3   2  -6  388.69   12.89
  -3  -2  -6  391.39   13.09
  -3   2  -6  376.38   12.87
  -3  -2  -6  421.04   13.64
  -3  -2  -7   68.03    2.85
  -3   2  -7   64.22    2.81
  -3   2  -7   63.71    2.89
  -3  -2  -7   64.49    2.79
  -3   2  -7   63.50    2.92
  -3  -2  -7   59.17    2.90
  -3  -2  -8   58.05    2.33
  -3   2  -8   56.39    2.32
  -3   2  -8   54.76    2.32
  -3   2  -8   54.51    2.36
   3   3 -10    0.29    0.59
   3  -3 -10    0.13    0.60
   3   3  -9   20.42    1.12
   3   3  -9   22.47    1.41
   3  -3  -9   18.45    1.42
   3   3  -9   19.91    1.51
  -3   3   8  220.13    9.43
  -3  -3   8  244.01    9.85
  -3   3   8  254.49    9.49
   3   3  -8  251.79    8.28
   3  -3  -8  256.85    8.18
   3   3  -8  246.39    8.40
   3  -3  -8  249.05    8.55
   3   3  -8  235.31    8.54
   3  -3  -8  257.43    8.58
   3   3  -8  264.82    8.55
   3  -3  -8  260.02    8.59
   3   3  -8  268.66    8.64
   3  -3  -7  159.98    5.78
   3   3  -7  152.93    5.90
   3   3  -7  153.04    5.82
   3  -3  -7  158.68    5.49
   3  -3  -7  156.73    5.60
   3   3  -7  161.64    6.24
   3  -3  -7  145.33    6.18
   3   3  -7  155.09    6.07
  -3  -3   7  161.77    6.91
  -3  -3   7  139.90    6.26
  -3   3   7  159.95    6.78
  -3   3   7  168.20    6.64
   3   3  -7  163.18    5.54
   3  -3  -7  153.15    5.40
   3  -3  -7  166.27    5.88
   3  -3  -7  158.45    5.76
   3  -3  -7  160.58    5.69
   3   3  -7  158.24    5.72
   3  -3  -7  161.89    5.77
   3  -3  -6  330.56   10.58
   3   3  -6  318.01   10.68
   3   3  -6  340.21   10.74
   3  -3  -6  323.42   10.49
   3  -3  -6  323.86   10.60
   3   3  -6  336.77   11.27
   3   3  -6  313.99   11.42
  -3  -3   6  326.58   11.29
   3   3  -6  306.87   11.08
   3  -3  -6  315.04   10.81
  -3  -3   6  323.31   11.68
  -3  -3   6  301.49   11.25
   3   3  -6  313.77   10.42
   3  -3  -6  312.05   10.30
   3  -3  -6  328.69   10.70
   3  -3  -6  326.75   10.61
   3  -3  -6  328.35   10.61
   3   3  -6  323.22   10.55
   3  -3  -6  337.25   10.61
   3   3  -6  339.61   10.73
   3  -3  -5  199.79    6.55
   3   3  -5  202.37    6.60
   3   3  -5  197.62    6.61
   3  -3  -5  198.22    6.56
   3  -3  -5  183.53    6.43
   3   3  -5  190.17    6.73
  -3  -3   5  189.56    7.38
  -3   3   5  205.30    7.29
  -3  -3   5  199.77    7.24
   3  -3  -5  191.96    6.92
   3   3  -5  199.48    7.16
   3   3  -5  182.65    7.19
  -3   3   5  199.62    6.79
   3  -3  -5  196.44    6.96
   3  -3  -5  194.53    6.68
   3   3  -5  190.59    6.60
   3  -3  -5  191.41    6.55
   3  -3  -5  194.70    6.53
   3   3  -4  119.95    4.96
  -3   3   4  134.66    4.78
   3  -3  -4  128.85    4.89
   3  -3  -4  127.84    4.85
  -3  -3   4  128.76    5.02
   3  -3  -4  125.86    4.76
   3   3  -4  124.51    4.67
   3  -3  -4  123.28    4.39
   3   3  -4  134.32    4.52
   3   3  -4  131.44    4.50
   3  -3  -4  135.17    4.52
  -3   3   4  127.66    5.02
   3   3  -3   56.36    2.48
  -3  -3   3   58.14    2.57
   3  -3  -3   55.50    2.34
   3  -3  -3   55.17    2.49
   3  -3  -3   54.52    2.50
   3   3  -3   54.82    2.32
   3  -3  -3   50.25    2.15
  -3  -3   3   54.32    2.56
   3   3  -3   53.05    2.37
   3  -3  -3   54.21    1.85
  -3   3   3   48.52    2.51
  -3  -3   3   50.68    2.66
  -3   3   3   53.51    2.40
  -3  -3   2   54.19    2.36
  -3   3   2   53.08    2.25
   3   3  -2   52.49    2.24
  -3   3   2   51.39    2.37
  -3  -3   2   55.65    2.58
  -3   3   2   51.66    2.28
   3  -3  -2   52.66    2.33
   3   3  -2   53.97    2.20
  -3  -3   2   49.77    2.35
   3  -3  -2   55.12    2.32
   3  -3  -2   53.10    2.27
   3   3  -2   51.66    2.24
  -3   3   1   17.49    1.45
  -3   3   1   16.09    1.19
   3  -3  -1   15.34    1.11
   3   3  -1   15.64    1.10
  -3  -3   1   16.62    1.31
   3  -3  -1   16.58    1.27
  -3   3   1   18.06    1.39
  -3  -3   1   15.22    1.21
   3  -3  -1   19.23    1.34
  -3   3   1   16.54    0.99
   3   3  -1   15.82    1.22
   3  -3  -1   18.17    1.24
   3   3  -1   15.84    0.78
   3  -3   0    2.99    0.94
   3  -3   0    3.86    1.08
  -3   3   0    1.77    0.96
   3   3   0    4.09    0.94
  -3  -3   0    1.50    1.14
   3  -3   0    3.38    1.64
   3   3   0    3.57    0.36
   3  -3   0    2.95    1.03
  -3  -3   0    2.81    0.74
  -3   3   0    2.11    1.04
   3   3   0    2.44    0.38
  -3   3   0    2.51    0.64
   3   3   1   57.25    2.21
   3  -3   1   48.90    2.52
  -3   3  -1   56.30    2.39
   3  -3   1   52.89    2.54
  -3   3  -1   53.06    2.16
   3  -3   1   52.59    1.87
   3  -3   1   55.00    2.83
  -3   3  -1   56.82    2.44
  -3  -3  -1   54.71    1.90
  -3  -3  -1   54.86    2.60
   3  -3   2  502.23   15.81
   3  -3   2  510.52   15.71
  -3  -3  -2  490.76   15.15
   3  -3   2  471.71   15.78
  -3  -3  -2  495.24   15.83
  -3   3  -2  488.44   15.53
  -3   3  -2  480.00   15.30
  -3   3  -2  507.33   15.32
  -3  -3  -2  472.75   15.25
   3  -3   3   87.20    3.82
   3  -3   3   86.25    3.97
  -3  -3  -3   85.72    3.08
   3  -3   3   81.31    3.64
  -3  -3  -3   93.23    4.04
  -3   3  -3   85.85    3.41
  -3  -3  -3   85.58    3.34
  -3   3  -3   83.82    3.23
  -3   3  -3   85.78    3.32
  -3   3  -4  378.05   11.90
  -3   3  -4  361.89   11.93
   3   3   4  355.45   12.11
   3  -3   4  360.18   12.94
   3  -3   4  370.73   12.35
  -3  -3  -4  368.13   11.81
  -3  -3  -4  364.67   12.09
  -3   3  -4  354.32   11.84
  -3   3  -4  374.52   12.14
  -3  -3  -4  377.02   11.86
  -3  -3  -4  369.02   11.97
  -3  -3  -4  370.91   12.08
  -3  -3  -4  372.73   12.26
  -3  -3  -4  372.26   12.32
  -3   3  -4  381.66   12.03
  -3   3  -4  380.71   12.17
  -3  -3  -4  353.74   12.15
  -3  -3  -4  380.72   11.90
  -3  -3  -4  378.33   12.01
  -3   3  -5   61.82    2.76
   3  -3   5   66.01    3.56
   3   3   5   58.81    3.38
   3   3   5   53.30    3.46
   3  -3   5   72.24    4.01
  -3  -3  -5   62.82    2.79
  -3  -3  -5   64.58    2.89
  -3  -3  -5   69.71    3.18
  -3   3  -5   66.75    3.24
  -3   3  -5   62.95    2.89
  -3   3  -5   68.80    2.91
  -3  -3  -5   61.15    3.47
  -3  -3  -5   60.99    3.31
  -3  -3  -5   59.60    3.08
  -3  -3  -5   64.67    2.84
  -3  -3  -5   69.11    2.91
  -3   3  -5   61.74    3.08
  -3   3  -5   70.83    3.08
  -3  -3  -5   64.80    2.69
  -3  -3  -5   64.96    2.90
  -3  -3  -5   62.70    3.27
   3   3   6   89.36    4.45
   3   3   6   99.38    4.71
   3  -3   6   94.09    4.88
  -3   3  -6   98.92    4.19
  -3   3  -6   94.61    3.90
  -3  -3  -6   94.39    3.88
  -3   3  -6  100.20    3.97
  -3  -3  -6   93.13    4.09
  -3   3  -6   92.21    4.01
  -3  -3  -6  100.34    4.33
  -3  -3  -6   99.48    3.80
  -3  -3  -6   92.19    3.84
  -3  -3  -6   97.76    3.69
  -3  -3  -6   98.50    4.12
  -3  -3  -6   99.32    4.48
  -3   3  -7   32.90    1.88
  -3  -3  -7   30.83    1.86
  -3   3  -7   34.40    1.97
  -3  -3  -7   32.84    1.84
  -3   3  -7   31.19    2.02
  -3  -3  -8    1.58    0.80
  -3   3  -8    3.53    0.81
  -3   3  -8    1.53    0.81
  -3   3  -8    2.60    0.87
   3   4 -10    0.14    0.53
   3  -4 -10   -0.15    0.54
   3   4  -9    9.76    0.84
   3   4  -9   10.68    1.21
   3  -4  -9    7.41    1.19
   3  -4  -8   77.31    3.36
   3   4  -8   82.15    3.30
   3   4  -8   79.04    3.48
  -3   4   8   82.10    4.16
  -3  -4   8   85.98    4.58
   3  -4  -8   79.25    3.00
   3   4  -8   85.92    3.18
   3  -4  -8   82.28    3.51
   3  -4  -8   77.74    3.41
   3   4  -8   78.27    3.44
   3  -4  -7  226.18    7.57
   3  -4  -7  208.07    7.28
   3   4  -7  213.94    7.76
   3  -4  -7  212.86    7.59
   3   4  -7  212.70    7.83
   3  -4  -7  211.73    8.08
   3   4  -7  227.58    8.24
   3   4  -7  219.39    8.12
  -3  -4   7  247.40    9.11
  -3  -4   7  216.78    8.48
  -3   4   7  224.79    8.63
  -3   4   7  230.06    8.58
   3   4  -7  231.27    7.48
   3  -4  -7  213.79    7.29
   3  -4  -7  243.82    7.84
   3  -4  -7  221.65    7.64
   3   4  -7  223.62    7.51
   3  -4  -7  233.71    7.73
   3  -4  -7  216.37    7.65
   3  -4  -6  320.52   10.34
   3  -4  -6  321.60   10.37
   3  -4  -6  328.28   10.41
   3   4  -6  310.31   10.54
   3   4  -6  326.58   10.61
   3  -4  -6  301.32   10.82
   3  -4  -6  300.47   10.59
   3   4  -6  332.58   11.11
   3   4  -6  301.92   11.04
  -3  -4   6  334.22   11.30
  -3  -4   6  336.63   11.56
  -3  -4   6  311.09   11.32
  -3   4   6  321.01   11.28
  -3   4   6  323.14   11.24
   3   4  -6  313.30   10.26
   3  -4  -6  292.00   10.09
   3  -4  -6  322.18   10.54
   3   4  -6  336.36   10.57
   3  -4  -6  316.00   10.42
   3   4  -6  311.72   10.35
   3  -4  -6  318.89   10.49
   3   4  -6  317.41   10.42
   3  -4  -6  332.67   10.44
   3  -4  -5   78.85    3.14
   3   4  -5   81.80    3.27
   3  -4  -5   79.82    3.12
   3   4  -5   79.37    3.29
  -3  -4   5   89.03    3.97
  -3   4   5   90.69    3.79
  -3   4   5   79.18    3.27
   3  -4  -5   74.87    3.43
   3   4  -5   71.56    3.78
   3  -4  -5   76.80    3.44
   3   4  -5   77.89    3.67
   3  -4  -5   83.65    3.34
   3  -4  -5   81.68    3.19
   3  -4  -5   84.18    3.19
   3   4  -5   81.36    3.23
  -3  -4   4  163.58    5.95
   3  -4  -4  159.15    5.68
   3  -4  -4  158.94    5.55
   3   4  -4  152.88    5.81
   3   4  -4  150.19    5.40
   3  -4  -4  155.66    5.24
   3   4  -4  153.79    5.26
   3  -4  -4  152.07    5.65
  -3  -4   4  159.74    5.88
  -3   4   4  154.11    5.71
  -3  -4   4  160.35    6.00
  -3   4   3  123.95    4.40
   3  -4  -3  122.21    4.58
   3   4  -3  125.36    4.57
   3  -4  -3  130.48    4.44
  -3  -4   3  126.12    4.66
   3   4  -3  128.54    4.40
   3  -4  -3  122.70    4.18
   3   4  -3  115.00    4.11
   3  -4  -3  120.43    4.12
   3  -4  -3  126.00    4.57
   3  -4  -3  121.65    4.03
   3   4  -3  129.18    4.49
  -3  -4   3  127.08    4.62
  -3   4   3  120.98    4.58
  -3   4   3  117.27    4.53
  -3  -4   3  128.44    4.82
   3   4  -2   47.56    2.09
  -3   4   2   43.99    2.14
  -3  -4   2   44.57    2.08
  -3   4   2   42.89    2.07
  -3  -4   2   47.13    2.49
   3   4  -2   45.70    2.02
  -3  -4   2   44.95    2.18
   3  -4  -2   41.01    2.17
  -3   4   2   44.26    2.12
   3   4  -2   45.24    2.05
   3  -4  -1  463.36   14.60
  -3  -4   1  458.90   14.93
  -3   4   1  477.36   14.74
  -3  -4   1  470.19   14.61
   3  -4  -1  466.71   14.66
   3  -4  -1  463.74   14.59
  -3   4   1  469.51   14.64
   3   4  -1  454.28   14.66
   3  -4  -1  488.99   14.75
  -3  -4   1  470.87   14.66
  -3   4   1  459.93   14.81
  -3   4   1  487.80   14.28
  -3   4   1  464.02   14.53
   3   4  -1  474.48   14.68
   3   4  -1  434.49   14.34
   3   4   0  524.10   16.11
   3  -4   0  533.99   16.25
  -3   4   0  509.33   16.11
   3  -4   0  498.98   16.21
  -3   4   0  515.04   15.98
   3   4   0  502.95   15.78
  -3  -4   0  516.74   16.25
  -3   4   0  521.46   15.82
   3  -4   0  506.09   16.14
  -3  -4   0  518.60   15.98
  -3   4   0  529.98   16.30
   3  -4   0  523.76   16.62
  -3  -4  -1   31.90    1.27
   3  -4   1   29.89    2.32
  -3  -4  -1   29.71    1.95
   3  -4   1   28.38    1.82
   3  -4   1   31.04    1.88
  -3   4  -1   31.40    1.78
  -3  -4  -1   26.47    1.44
  -3   4  -1   29.79    1.56
   3   4   1   29.91    1.35
  -3   4  -1   29.24    1.53
  -3   4  -1   29.22    1.54
   3  -4   2    2.61    1.22
   3  -4   2    1.83    1.15
   3  -4   2    1.86    1.09
  -3   4  -2    2.03    0.99
  -3  -4  -2    1.26    1.36
  -3   4  -2    2.02    1.14
  -3   4  -2    2.27    0.87
  -3  -4  -2    2.82    0.90
  -3  -4  -2    1.44    0.84
  -3   4  -2    2.20    0.90
   3  -4   3  328.60   10.94
   3  -4   3  319.00   10.78
  -3  -4  -3  314.90    9.98
   3  -4   3  300.79   10.71
  -3  -4  -3  309.71   10.89
  -3   4  -3  312.58   10.42
  -3  -4  -3  312.72   10.17
  -3   4  -3  331.02   10.20
  -3   4  -3  295.32   10.17
  -3  -4  -4   14.52    1.55
  -3   4  -4   16.39    1.48
   3  -4   4   14.95    1.64
  -3   4  -4   15.82    1.35
   3   4   4   13.73    1.07
   3   4   4   17.76    1.45
   3  -4   4   15.28    1.61
   3  -4   4   16.17    2.06
  -3   4  -4   12.98    1.37
  -3  -4  -4   17.50    1.65
  -3  -4  -4   17.41    1.18
  -3  -4  -4   14.46    1.35
  -3   4  -4   15.83    1.60
  -3  -4  -4   16.35    1.66
  -3  -4  -4   16.26    1.40
  -3  -4  -4   19.15    1.88
  -3  -4  -4   16.40    1.93
  -3   4  -4   16.29    1.54
  -3   4  -4   14.95    1.62
  -3  -4  -4   13.28    1.73
  -3  -4  -4   15.16    1.27
  -3  -4  -4   15.72    1.17
  -3  -4  -4   14.26    1.45
  -3   4  -5   75.34    3.30
   3   4   5   76.78    3.98
   3  -4   5   88.16    4.51
   3   4   5   74.55    3.86
   3  -4   5   86.28    4.19
  -3  -4  -5   81.01    3.57
  -3   4  -5   81.24    3.08
  -3   4  -5   81.25    3.36
  -3   4  -5   79.93    3.68
  -3   4  -5   83.23    3.46
  -3  -4  -5   80.20    3.32
  -3  -4  -5   74.28    3.25
  -3  -4  -5   72.70    3.72
  -3  -4  -5   76.30    3.94
  -3  -4  -5   78.19    3.64
  -3  -4  -5   82.55    3.83
  -3  -4  -5   80.57    3.36
  -3  -4  -5   81.98    3.21
  -3   4  -5   87.68    3.56
  -3  -4  -5   85.12    3.26
  -3   4  -5   83.28    3.65
  -3  -4  -5   82.62    3.34
  -3   4  -6   82.71    3.38
   3  -4   6   79.24    4.08
   3   4   6   87.93    4.24
  -3  -4  -6   88.17    3.85
  -3  -4  -6   85.04    4.22
  -3  -4  -6   84.24    3.98
  -3  -4  -6   88.10    3.41
  -3   4  -6   83.70    3.73
  -3  -4  -6   84.76    3.35
  -3  -4  -6   85.19    3.44
  -3  -4  -6   87.03    3.50
  -3  -4  -6   86.60    3.58
  -3  -4  -6   85.18    3.81
  -3   4  -6   82.77    3.59
  -3   4  -6   95.07    3.70
  -3  -4  -7  134.14    5.11
  -3   4  -7  139.79    5.01
  -3  -4  -7  131.42    4.79
  -3   4  -7  134.82    5.06
  -3  -4  -7  139.09    4.94
  -3   4  -7  140.07    4.96
  -3   4  -8   61.51    2.44
  -3   4  -8   63.34    2.50
  -3  -4  -8   59.67    2.40
  -3   4  -8   63.60    2.43
   3   5 -10   -0.07    0.47
   3  -5 -10    0.18    0.48
   3  -5  -9    3.63    1.07
   3   5  -9    4.11    1.00
   3  -5  -9    4.36    1.00
   3   5  -9    4.91    0.71
   3   5  -9    5.44    0.89
   3   5  -8   69.39    3.00
   3   5  -8   69.35    3.14
   3  -5  -8   62.02    2.93
   3   5  -8   67.77    2.76
   3  -5  -8   65.51    2.58
   3  -5  -8   70.16    3.13
   3   5  -8   69.90    2.92
   3  -5  -8   74.15    3.09
   3  -5  -7   28.25    1.79
   3  -5  -7   26.60    1.80
   3   5  -7   32.64    2.18
   3   5  -7   19.91    2.05
  -3  -5   7   21.19    2.22
   3   5  -7   29.05    2.31
   3  -5  -7   22.42    1.95
  -3  -5   7   29.10    2.54
  -3   5   7   30.81    2.54
  -3   5   7   29.60    2.46
  -3  -5   7   31.57    2.82
   3  -5  -7   25.28    1.48
   3   5  -7   27.64    1.74
   3  -5  -7   31.39    2.14
   3   5  -7   28.98    1.77
   3   5  -7   29.85    1.81
   3  -5  -7   27.17    1.84
   3  -5  -7   28.00    1.99
   3  -5  -7   25.34    2.00
   3  -5  -6  180.66    6.09
   3   5  -6  171.07    6.32
   3   5  -6  161.90    6.23
   3  -5  -6  172.42    6.50
   3  -5  -6  158.18    6.25
  -3  -5   6  183.24    7.11
  -3   5   6  178.69    6.92
  -3  -5   6  188.12    7.27
  -3   5   6  172.72    6.89
  -3  -5   6  183.10    7.19
   3  -5  -6  168.27    5.84
   3   5  -6  168.85    6.02
   3  -5  -6  175.84    6.35
   3   5  -6  176.24    6.06
   3  -5  -6  179.67    6.31
   3   5  -6  182.99    6.22
   3  -5  -6  174.85    6.13
   3  -5  -6  182.11    6.19
   3   5  -6  173.52    6.25
   3   5  -5    2.83    1.13
   3  -5  -5    2.60    0.99
   3   5  -5    1.85    1.04
   3   5  -5    0.95    1.28
  -3   5   5    1.15    0.86
   3   5  -5    2.17    1.39
   3  -5  -5    1.35    0.99
  -3  -5   5   -0.30    1.23
  -3   5   5    2.77    1.27
  -3  -5   5    1.33    1.37
   3   5  -5    0.77    0.85
  -3   5   5    2.83    1.28
   3  -5  -5    1.48    0.96
   3  -5  -5    1.41    1.22
   3  -5  -5    2.98    1.05
   3   5  -5    2.32    1.05
   3   5  -4  805.04   25.81
  -3  -5   4  866.35   25.98
   3  -5  -4  802.78   25.65
   3  -5  -4  841.93   25.54
   3   5  -4  823.10   25.37
   3  -5  -4  836.36   25.17
   3   5  -4  800.65   25.16
  -3  -5   4  823.43   25.84
  -3   5   4  779.46   25.66
  -3   5   4  786.53   25.77
  -3  -5   4  840.77   26.09
  -3  -5   3   53.57    2.83
  -3  -5   3   51.29    2.43
   3  -5  -3   49.89    1.96
   3   5  -3   49.60    2.29
  -3   5   3   54.34    2.45
   3   5  -3   49.20    2.44
   3  -5  -3   51.16    2.41
  -3   5   3   47.39    2.26
   3  -5  -3   52.86    2.28
  -3  -5   3   51.17    2.59
   3   5  -3   48.63    1.94
   3   5  -3   46.90    1.99
  -3  -5   3   45.75    2.03
   3  -5  -3   52.07    2.02
  -3   5   2   28.00    1.67
   3  -5  -2   26.23    1.74
  -3  -5   2   27.89    1.74
   3   5  -2   26.08    1.60
  -3   5   2   27.31    1.65
   3   5  -2   28.02    1.68
  -3  -5   2   29.83    2.02
  -3  -5   2   30.82    1.61
   3  -5  -2   28.94    1.41
  -3   5   2   31.44    1.70
   3   5  -2   29.53    1.63
  -3  -5   2   28.52    1.42
  -3  -5   1  427.07   13.23
  -3   5   1  418.17   13.27
  -3  -5   1  415.73   13.11
   3  -5  -1  408.41   13.20
  -3  -5   1  392.73   13.43
   3   5  -1  432.73   13.13
   3  -5  -1  411.08   13.13
   3  -5  -1  419.35   13.08
  -3   5   1  399.91   13.11
   3  -5  -1  414.26   12.82
   3   5  -1  410.20   13.13
  -3   5   1  410.93   13.02
  -3  -5   1  409.85   12.85
   3  -5   0  206.11    6.73
   3   5   0  210.46    6.82
   3  -5   0  206.58    6.92
  -3   5   0  206.66    6.79
   3  -5   0  193.44    6.86
  -3  -5   0  200.85    6.53
  -3   5   0  199.20    6.64
   3   5   0  198.91    6.44
  -3  -5   0  203.79    6.93
   3  -5   0  194.90    7.32
  -3  -5  -1    2.06    0.65
  -3  -5  -1    3.06    1.30
   3  -5   1    3.13    1.63
   3   5   1    1.81    0.64
  -3   5  -1    2.73    0.84
  -3   5  -1    1.74    0.87
  -3  -5  -1    2.45    0.87
  -3   5  -1    2.77    0.93
   3   5   1    2.36    0.52
  -3   5  -1    2.62    1.09
   3  -5   1    4.49    1.12
   3  -5   1    1.72    1.12
   3  -5   1    2.03    1.05
  -3  -5  -2  336.47   11.34
  -3   5  -2  332.53   11.27
  -3   5  -2  338.88   10.97
  -3   5  -2  328.48   10.82
  -3  -5  -2  331.04   10.71
   3  -5   2  352.37   11.28
   3  -5   2  346.38   11.34
   3  -5   2  345.34   11.33
   3  -5   3  236.56    8.59
   3  -5   3  244.60    8.71
  -3   5  -3  231.00    8.24
  -3  -5  -3  230.56    8.64
  -3   5  -3  240.42    8.42
   3  -5   3  227.67    8.58
  -3  -5  -3  224.08    7.76
  -3   5  -3  247.75    7.99
  -3  -5  -3  242.35    7.92
  -3   5  -3  251.43    7.99
  -3   5  -4  685.25   22.27
  -3   5  -4  734.20   22.25
  -3  -5  -4  681.34   22.24
   3  -5   4  693.00   22.84
  -3   5  -4  709.98   22.47
   3  -5   4  720.20   23.24
   3  -5   4  726.29   22.76
   3  -5   4  680.88   23.00
  -3  -5  -4  723.32   22.08
  -3   5  -4  683.02   22.07
  -3  -5  -4  710.12   22.48
  -3  -5  -4  713.85   22.31
  -3  -5  -4  709.56   22.16
  -3  -5  -4  774.67   22.66
  -3  -5  -4  707.27   22.01
  -3   5  -4  734.60   22.26
  -3   5  -4  728.15   22.43
  -3  -5  -4  725.62   22.46
  -3  -5  -4  681.73   22.11
  -3  -5  -4  687.72   21.93
  -3  -5  -4  700.72   21.94
  -3   5  -5  400.90   12.90
  -3   5  -5  377.01   12.92
   3  -5   5  393.79   13.27
   3  -5   5  407.10   14.16
   3  -5   5  394.57   13.76
  -3   5  -5  405.26   12.89
  -3   5  -5  421.57   13.16
  -3   5  -5  385.34   12.83
  -3  -5  -5  385.77   12.80
  -3  -5  -5  394.37   13.36
  -3  -5  -5  386.44   12.72
  -3  -5  -5  381.49   13.17
  -3  -5  -5  389.79   13.06
  -3   5  -5  401.93   13.01
  -3  -5  -5  385.37   12.72
  -3  -5  -5  395.16   13.25
  -3  -5  -5  397.68   12.67
  -3   5  -5  410.71   13.17
  -3  -5  -5  394.47   12.64
  -3  -5  -5  414.09   12.74
  -3   5  -6   67.61    3.16
   3   5   6   78.56    3.86
   3  -5   6   77.33    4.42
  -3  -5  -6   78.23    3.60
  -3  -5  -6   82.41    4.01
  -3  -5  -6   87.80    3.86
  -3  -5  -6   79.93    3.13
  -3  -5  -6   77.39    3.13
  -3  -5  -6   79.93    3.18
  -3   5  -6   80.41    3.50
  -3  -5  -6   76.72    3.32
  -3   5  -6   74.68    3.32
  -3   5  -6   80.01    3.38
  -3  -5  -7  251.61    8.78
  -3  -5  -7  266.45    8.93
  -3   5  -7  258.02    8.77
  -3   5  -7  260.58    8.65
  -3   5  -7  261.59    8.72
  -3  -5  -7  267.44    8.65
  -3   5  -8  174.09    5.75
  -3   5  -8  168.76    5.77
  -3  -5  -8  175.18    5.70
  -3   5  -8  175.91    5.71
   3  -6 -10    6.21    0.50
   3  -6  -9  236.93    7.78
   3  -6  -9  247.08    7.77
   3   6  -9  238.02    7.74
   3   6  -9  229.18    7.44
   3   6  -8    4.85    1.23
   3   6  -8    4.92    1.03
   3   6  -8    5.93    1.01
   3  -6  -8    5.45    1.42
   3  -6  -8    6.61    1.32
   3  -6  -7   96.27    3.77
   3  -6  -7   92.09    3.74
   3   6  -7   95.44    4.02
   3   6  -7   91.06    4.37
   3  -6  -7   74.31    3.87
   3   6  -7   94.43    4.38
  -3  -6   7   90.94    4.69
  -3   6   7   85.37    4.32
  -3  -6   7   88.35    4.76
  -3   6   7  106.97    4.73
  -3  -6   7   95.86    4.80
   3  -6  -7   91.73    3.42
   3   6  -7   92.03    3.67
   3  -6  -7   99.92    4.03
   3  -6  -7   99.10    3.99
   3   6  -7   98.34    3.79
   3   6  -7   94.28    3.67
   3  -6  -7   97.50    3.86
   3  -6  -6  124.13    4.54
   3   6  -6  134.76    4.90
   3  -6  -6  120.69    4.89
  -3  -6   6  131.03    5.64
  -3  -6   6  115.73    5.50
  -3  -6   6  124.67    5.73
  -3   6   6  125.87    5.26
  -3   6   6  125.03    5.38
   3  -6  -6  112.61    4.26
   3   6  -6  122.92    4.52
   3  -6  -6  122.96    4.66
   3  -6  -6  119.78    4.81
   3  -6  -6  129.28    4.69
   3  -6  -6  123.07    4.60
   3   6  -6  122.05    4.67
   3   6  -6  118.51    4.45
   3   6  -5    2.41    1.11
   3  -6  -5    3.01    1.04
   3  -6  -5    2.06    0.90
   3   6  -5    1.79    1.23
   3  -6  -5    2.29    0.98
   3   6  -5    1.78    1.31
   3  -6  -5    3.24    1.02
  -3  -6   5    3.62    1.53
  -3   6   5    1.47    0.83
   3  -6  -5    2.18    1.19
  -3  -6   5    1.62    1.49
  -3   6   5    1.26    1.30
  -3  -6   5    3.30    1.44
   3   6  -5    2.97    0.93
  -3   6   5    3.52    1.20
   3  -6  -5    4.28    1.02
   3   6  -5    3.35    0.85
   3  -6  -5    2.86    1.22
   3  -6  -5    3.99    1.12
   3   6  -5    4.22    1.09
   3  -6  -5    3.27    1.26
   3  -6  -4   21.34    1.70
   3  -6  -4   21.94    1.55
  -3  -6   4   23.88    1.99
  -3  -6   4   25.23    1.84
  -3   6   4   20.34    1.74
   3   6  -4   17.78    1.47
  -3   6   4   18.89    1.56
  -3  -6   4   24.35    2.10
  -3  -6   4   21.96    1.25
   3   6  -4   20.29    1.34
   3  -6  -4   20.95    1.28
   3  -6  -4   19.20    1.24
   3   6  -4   21.18    1.37
   3   6  -4   25.29    1.51
   3   6  -3   79.23    3.40
  -3   6   3   86.57    3.28
  -3  -6   3   78.89    3.60
   3  -6  -3   84.93    3.46
  -3   6   3   92.38    3.48
   3  -6  -3   82.24    3.02
   3   6  -3   80.54    3.29
  -3   6   3   77.10    3.28
  -3  -6   3   78.53    3.75
  -3   6   3   84.95    3.43
   3   6  -3   82.81    3.19
   3   6  -3   75.69    2.89
   3  -6  -3   81.24    2.93
   3   6  -3   75.73    2.81
   3  -6  -3   79.02    2.97
  -3   6   2  106.89    4.15
  -3  -6   2  118.46    4.28
   3  -6  -2  115.45    4.25
  -3  -6   2  115.99    4.52
  -3  -6   2  105.22    3.93
  -3   6   2  116.55    4.17
   3  -6  -2  106.77    3.79
  -3  -6   2  102.68    3.81
   3   6  -2  113.54    4.05
  -3  -6   2  102.15    3.78
  -3  -6   1   17.07    1.52
  -3  -6   1   18.64    1.45
   3  -6  -1   16.62    2.18
   3  -6  -1   19.12    1.47
  -3   6   1   16.08    1.54
  -3  -6   1   18.75    1.72
  -3  -6   1   16.02    1.15
   3  -6  -1   16.61    1.02
   3  -6  -1   16.62    1.40
   3   6  -1   18.39    1.38
  -3   6   1   18.74    1.45
   3  -6  -1   17.93    1.42
   3  -6  -1   16.57    1.08
  -3  -6   1   15.87    1.28
  -3   6   1   17.92    1.30
   3   6  -1   16.49    1.35
   3   6  -1   17.27    1.11
  -3  -6   1   14.53    1.18
   3  -6   0   43.93    2.78
  -3  -6   0   39.18    2.20
   3  -6   0   40.05    2.19
   3  -6   0   44.08    2.25
  -3   6   0   41.57    2.15
  -3  -6   0   40.15    1.92
  -3  -6   0   42.80    1.77
  -3   6   0   39.96    1.99
   3   6   0   41.25    1.76
  -3   6   0   44.73    1.88
  -3  -6   0   41.63    1.83
   3  -6   1  108.03    4.84
  -3   6  -1  123.28    4.52
  -3  -6  -1  110.88    4.38
   3   6   1  110.55    3.63
  -3  -6  -1  110.33    3.87
   3   6   1  109.32    3.65
   3  -6   1  114.66    4.40
  -3   6  -1  106.57    4.25
   3  -6   1  113.12    4.33
   3  -6   1  117.94    4.39
  -3  -6  -1  108.39    3.95
   3   6   1  108.51    3.88
  -3   6  -1  112.11    4.12
  -3  -6  -1  107.34    3.79
  -3   6  -1  110.03    3.98
  -3   6  -2    6.76    1.48
  -3  -6  -2    8.79    1.48
   3  -6   2    9.89    1.81
   3  -6   2    8.35    1.46
   3  -6   2    9.44    1.50
   3   6   2    9.33    0.87
   3  -6   2    7.84    1.50
  -3  -6  -2    8.90    0.87
   3   6   2    7.85    0.95
  -3   6  -2    7.58    1.17
  -3  -6  -2    8.19    0.73
  -3   6  -2    8.31    1.17
  -3  -6  -2    8.86    1.05
  -3  -6  -3   18.92    1.46
  -3  -6  -3   23.00    1.57
  -3   6  -3   21.52    1.64
  -3   6  -3   23.39    2.01
  -3  -6  -3   16.39    1.98
   3  -6   3   20.52    2.22
   3  -6   3   22.16    2.03
   3  -6   3   25.17    2.13
  -3  -6  -3   18.68    1.38
  -3  -6  -3   24.63    2.01
  -3  -6  -3   21.92    1.73
  -3  -6  -3   22.49    1.99
  -3   6  -3   24.40    1.75
  -3  -6  -3   18.86    1.72
  -3  -6  -4   21.79    1.81
  -3   6  -4   26.68    1.75
  -3   6  -4   23.82    1.79
   3  -6   4   23.58    2.38
  -3   6  -4   21.66    1.84
   3  -6   4   22.83    2.38
   3  -6   4   24.91    2.10
   3  -6   4   22.02    2.25
  -3  -6  -4   26.05    1.64
  -3   6  -4   22.97    1.83
  -3  -6  -4   24.31    1.86
  -3   6  -4   26.11    1.71
  -3  -6  -4   24.22    2.09
  -3  -6  -4   24.12    1.91
  -3  -6  -4   24.51    1.71
  -3   6  -4   25.05    1.77
  -3  -6  -4   22.53    1.36
  -3  -6  -4   24.60    1.50
  -3  -6  -4   22.39    2.02
  -3  -6  -4   21.63    1.37
  -3  -6  -4   24.44    1.66
  -3   6  -4   25.94    2.02
  -3   6  -5    8.30    1.43
   3  -6   5    8.28    1.71
   3   6   5    6.42    1.24
   3  -6   5    5.58    1.41
   3  -6   5    9.37    1.98
  -3  -6  -5    8.52    1.35
  -3   6  -5    6.87    1.22
  -3  -6  -5    9.37    1.07
  -3   6  -5    7.36    1.32
  -3  -6  -5    8.71    1.69
  -3  -6  -5    6.76    1.19
  -3  -6  -5    6.96    1.96
  -3  -6  -5    8.92    1.17
  -3  -6  -5    7.57    1.05
  -3   6  -5    9.53    1.45
  -3  -6  -5    5.78    1.82
  -3  -6  -5    7.73    1.13
  -3   6  -6  143.33    5.38
   3  -6   6  149.13    6.70
   3   6   6  132.92    5.68
  -3  -6  -6  146.94    5.71
  -3  -6  -6  154.74    5.71
  -3  -6  -6  160.71    6.05
  -3  -6  -6  150.95    5.80
  -3  -6  -6  151.88    5.17
  -3   6  -6  149.35    5.57
  -3  -6  -6  142.14    5.17
  -3   6  -6  151.63    5.48
  -3   6  -6  153.37    5.44
  -3  -6  -6  144.41    5.39
  -3  -6  -6  156.82    5.55
  -3  -6  -7   14.65    1.56
  -3   6  -7   14.17    1.38
  -3  -6  -7   13.53    1.67
  -3  -6  -7   14.05    1.31
  -3   6  -7   15.23    1.38
  -3   6  -7   12.77    1.31
  -3   6  -8   20.85    1.16
  -3   6  -8   21.63    1.18
  -3   6  -8   19.35    1.15
   3  -7  -9    9.59    1.14
   3   7  -9    9.47    1.02
   3  -7  -9   11.60    1.08
  -3  -7   9    9.74    0.75
   3   7  -9    9.71    0.71
   3  -7  -8    4.17    1.00
   3   7  -8    4.41    1.13
   3  -7  -8    4.50    1.05
   3   7  -8    4.86    0.95
   3   7  -8    5.05    0.98
   3  -7  -8    4.85    1.38
   3  -7  -8    4.70    1.31
   3  -7  -8    5.60    1.30
   3   7  -7   63.40    3.10
   3   7  -7   63.81    3.19
  -3  -7   7   64.00    3.85
   3   7  -7   64.81    3.56
   3   7  -7   62.95    3.55
  -3   7   7   65.64    3.70
  -3  -7   7   64.20    4.00
  -3  -7   7   67.00    3.89
   3   7  -7   61.52    2.80
  -3   7   7   67.27    3.74
   3  -7  -7   64.91    3.17
   3   7  -7   68.68    2.96
   3   7  -7   60.80    2.73
   3  -7  -7   77.07    3.12
   3  -7  -6    0.74    1.04
   3   7  -6    0.75    1.28
   3  -7  -6    0.53    1.06
  -3  -7   6    1.06    1.59
   3   7  -6    1.08    1.44
   3  -7  -6   -0.12    1.05
  -3   7   6    2.08    1.55
  -3   7   6    0.29    1.20
  -3  -7   6    2.04    1.61
   3   7  -6    1.10    0.95
   3  -7  -6    0.92    0.84
   3  -7  -6   -1.86    1.39
   3  -7  -6    0.88    1.26
   3  -7  -6    0.43    1.24
   3   7  -6    1.19    1.19
   3  -7  -6    1.00    1.51
   3  -7  -5   56.91    2.38
   3  -7  -5   56.15    2.51
   3   7  -5   61.76    2.79
   3   7  -5   59.59    3.31
   3  -7  -5   58.97    2.71
  -3   7   5   54.23    2.51
  -3  -7   5   60.33    3.51
   3  -7  -5   52.67    2.80
   3   7  -5   51.12    2.53
  -3   7   5   55.66    2.87
  -3   7   5   58.45    3.14
  -3  -7   5   54.61    3.48
   3  -7  -5   52.95    2.24
  -3  -7   5   53.99    2.24
   3  -7  -5   53.99    2.67
   3  -7  -5   56.50    2.75
   3  -7  -5   57.26    2.56
   3  -7  -5   56.93    2.82
   3   7  -5   59.45    2.72
   3   7  -5   51.98    2.28
   3   7  -4    7.44    1.10
   3  -7  -4    6.56    0.89
   3  -7  -4    9.56    1.07
  -3  -7   4    8.20    1.63
   3   7  -4    8.54    1.47
  -3   7   4    8.60    1.46
  -3   7   4    7.20    1.15
   3   7  -4    7.49    1.11
  -3  -7   4    6.83    1.69
  -3  -7   4    6.13    1.33
  -3  -7   4    8.20    0.97
  -3   7   4    5.02    1.38
   3  -7  -4    6.83    1.30
   3   7  -4    7.24    0.95
   3  -7  -4    8.85    1.18
   3   7  -4    7.81    1.22
  -3   7   3  335.20   10.68
  -3  -7   3  340.44   11.12
   3  -7  -3  322.21   10.85
   3  -7  -3  324.81   10.49
   3   7  -3  341.48   10.74
  -3   7   3  305.89   10.57
  -3  -7   3  330.69   11.31
  -3   7   3  330.25   10.90
  -3  -7   3  335.64   10.70
   3  -7  -3  310.33   10.38
  -3   7   3  338.73   10.90
   3   7  -3  335.79   10.55
   3  -7  -3  303.26   10.32
   3  -7  -3  325.75   10.26
   3  -7  -2   43.13    2.37
  -3  -7   2   41.16    2.41
  -3   7   2   41.04    2.04
   3   7  -2   42.39    2.19
  -3   7   2   46.49    2.36
  -3  -7   2   48.97    2.05
  -3  -7   2   40.67    2.70
  -3  -7   2   45.78    1.90
   3  -7  -2   48.31    1.96
  -3   7   2   44.21    2.29
   3   7  -2   42.03    2.13
   3   7  -2   44.59    1.82
  -3  -7   2   39.45    2.02
   3  -7  -2   41.13    1.82
  -3   7   1 1021.78   30.89
   3  -7  -1 1023.80   31.38
  -3  -7   1 1006.95   30.74
  -3  -7   1  999.50   30.73
  -3  -7   1  973.63   30.31
   3   7  -1 1034.62   30.74
  -3   7   1 1008.88   30.72
  -3  -7   1  970.01   31.08
   3  -7  -1  998.07   30.32
   3  -7  -1 1016.35   30.75
   3  -7  -1 1032.14   30.29
  -3  -7   1  972.19   30.30
  -3   7   1  998.01   30.63
   3   7  -1  992.99   30.40
   3   7  -1 1017.29   30.68
  -3  -7   1  925.86   30.32
  -3  -7   1  921.98   30.39
  -3   7   0   67.19    3.00
   3  -7   0   71.62    3.16
   3  -7   0   67.95    3.05
  -3  -7   0   67.28    2.80
  -3  -7   0   66.62    2.61
   3   7   0   69.83    2.70
  -3   7   0   72.81    2.93
  -3  -7   0   71.26    3.11
   3  -7   0   65.64    3.66
  -3   7  -1  736.19   23.08
  -3  -7  -1  732.41   22.92
  -3  -7  -1  716.68   22.45
   3  -7   1  751.81   23.54
   3   7   1  697.78   22.11
   3  -7   1  756.58   22.87
   3  -7   1  762.76   23.00
  -3   7  -1  745.21   22.86
   3   7   1  702.29   22.13
   3  -7   1  759.60   23.01
  -3  -7  -1  696.24   22.43
   3   7   1  713.91   22.46
  -3   7  -1  741.85   22.68
  -3  -7  -1  747.33   22.22
  -3   7  -1  712.90   22.44
  -3  -7  -1  731.68   22.27
  -3  -7  -2   61.98    3.17
  -3   7  -2   60.78    3.21
   3  -7   2   57.26    3.58
   3  -7   2   64.69    3.19
   3  -7   2   65.03    3.24
   3   7   2   62.48    2.47
   3  -7   2   64.21    3.19
  -3  -7  -2   63.33    2.25
  -3  -7  -2   60.61    2.42
   3   7   2   66.78    2.74
  -3   7  -2   58.97    2.91
  -3  -7  -2   61.29    2.32
  -3   7  -2   60.91    2.73
  -3  -7  -3  871.69   27.17
  -3   7  -3  859.03   27.31
  -3  -7  -3  843.83   27.96
   3  -7   3  854.91   28.35
  -3   7  -3  895.90   28.03
   3  -7   3  858.83   27.86
   3  -7   3  901.86   28.14
   3  -7   3  878.88   28.09
   3   7   3  905.75   27.29
  -3  -7  -3  876.05   27.21
  -3  -7  -3  860.54   27.07
   3   7   3  903.75   27.50
  -3  -7  -3  884.93   27.30
  -3  -7  -3  878.51   27.23
  -3  -7  -3  856.09   27.46
  -3  -7  -3  895.60   27.49
  -3   7  -3  861.90   27.16
  -3  -7  -3  866.95   27.35
  -3   7  -3  907.68   27.39
  -3   7  -3  861.50   27.03
  -3   7  -4    1.84    1.22
  -3  -7  -4    0.64    1.18
  -3   7  -4    1.47    1.10
  -3   7  -4    0.43    1.10
   3  -7   4    0.99    1.71
   3  -7   4    0.73    1.50
   3   7   4    0.76    0.84
   3  -7   4    1.19    1.69
   3  -7   4    0.16    1.24
  -3  -7  -4    0.96    1.18
  -3  -7  -4    1.39    1.17
  -3  -7  -4    1.28    1.43
  -3  -7  -4    0.56    1.55
   3   7   4   -0.50    1.03
  -3  -7  -4    1.20    1.67
  -3   7  -4    1.34    0.89
  -3  -7  -4   -0.22    1.63
  -3  -7  -4    0.87    1.09
  -3  -7  -4    2.21    1.04
  -3  -7  -4    0.62    0.93
  -3   7  -5   87.38    3.52
  -3   7  -5   80.74    3.56
   3  -7   5   77.06    3.81
   3  -7   5   83.06    4.51
   3   7   5   81.45    3.60
  -3  -7  -5   77.00    3.40
  -3   7  -5   80.87    3.43
  -3   7  -5   75.28    3.36
  -3  -7  -5   80.01    3.31
   3   7   5   77.39    3.68
  -3  -7  -5   73.47    3.16
  -3  -7  -5   78.65    3.99
  -3  -7  -5   73.78    3.56
  -3  -7  -5   76.61    3.11
  -3   7  -5   82.69    3.46
  -3  -7  -5   76.45    2.98
  -3  -7  -5   80.48    3.79
  -3   7  -6   14.98    1.49
   3  -7   6   13.92    2.20
  -3  -7  -6   13.95    2.13
  -3  -7  -6   13.43    1.79
  -3  -7  -6   14.85    1.85
  -3   7  -6   14.53    1.51
  -3  -7  -6   15.63    2.02
  -3   7  -6   14.08    1.50
  -3   7  -6   15.21    1.55
  -3  -7  -6   18.33    1.58
  -3  -7  -6   14.20    1.47
  -3  -7  -7  178.17    6.26
  -3  -7  -7  177.80    6.43
  -3   7  -7  176.81    6.10
  -3  -7  -7  178.56    6.36
  -3   7  -7  182.48    6.17
  -3  -7  -7  169.94    6.03
  -3   7  -7  184.91    6.11
  -3   7  -8    0.79    0.58
  -3   7  -8   -0.10    0.60
   3  -8  -9  100.79    3.51
   3   8  -9  104.30    3.44
   3  -8  -9   99.43    3.46
  -3  -8   9   93.04    3.18
   3   8  -9   91.51    3.11
   3   8  -8   42.48    2.17
   3  -8  -8   42.19    2.08
   3   8  -8   39.10    1.90
   3  -8  -8   42.92    2.29
   3  -8  -8   47.03    2.27
   3  -8  -8   41.25    2.16
   3   8  -8   37.97    1.79
   3   8  -7  105.57    4.30
   3  -8  -7  105.38    4.03
   3  -8  -7  100.61    3.88
   3   8  -7  101.82    4.22
  -3  -8   7   91.25    5.00
   3   8  -7   94.68    4.60
   3   8  -7   96.89    4.71
  -3  -8   7   94.37    5.05
  -3  -8   7  102.44    4.85
  -3   8   7  104.08    4.84
   3   8  -7  103.46    3.87
  -3   8   7   99.07    4.79
   3  -8  -7  101.60    4.20
   3   8  -7   98.62    3.73
   3   8  -7  101.04    3.99
   3  -8  -7   99.03    4.01
   3  -8  -7  100.37    4.23
   3   8  -6    2.09    1.45
   3  -8  -6    2.14    1.12
   3  -8  -6    2.09    1.02
   3   8  -6    3.25    1.63
  -3  -8   6    0.91    1.68
  -3  -8   6    2.35    1.44
  -3   8   6    2.66    1.66
   3   8  -6    2.16    0.89
   3  -8  -6    2.41    1.47
  -3   8   6    0.36    1.53
   3  -8  -6    1.99    1.52
   3  -8  -6    1.88    1.45
   3  -8  -6    1.49    1.26
   3  -8  -5   74.40    2.82
   3   8  -5   69.42    3.17
   3  -8  -5   73.68    3.02
   3  -8  -5   71.51    3.17
   3   8  -5   75.39    3.83
  -3  -8   5   74.87    4.10
  -3  -8   5   71.65    4.14
  -3   8   5   62.95    3.61
   3   8  -5   70.58    3.07
  -3   8   5   71.39    3.27
  -3  -8   5   80.61    3.67
  -3  -8   5   66.12    2.75
   3  -8  -5   72.99    3.27
  -3   8   5   81.70    3.88
   3  -8  -5   67.40    3.15
   3  -8  -5   71.28    3.34
   3  -8  -5   69.55    3.06
   3   8  -5   71.45    3.15
   3  -8  -4   40.64    1.84
   3  -8  -4   42.01    2.02
   3   8  -4   43.25    2.14
   3  -8  -4   47.24    2.28
   3   8  -4   40.76    2.70
  -3  -8   4   44.14    2.88
  -3   8   4   43.43    2.63
   3   8  -4   43.52    2.25
  -3  -8   4   46.58    3.06
  -3   8   4   38.38    2.15
  -3  -8   4   43.61    2.39
  -3  -8   4   43.98    1.97
   3  -8  -4   37.04    2.35
  -3   8   4   37.19    2.56
   3  -8  -4   44.28    2.29
   3   8  -4   42.45    2.00
   3   8  -4   43.42    2.22
   3  -8  -4   44.17    2.14
  -3  -8   3  228.15    8.34
   3   8  -3  221.75    8.10
  -3   8   3  230.21    7.76
   3  -8  -3  225.77    7.64
  -3   8   3  222.70    7.52
  -3   8   3  223.98    8.01
  -3  -8   3  223.92    8.45
  -3  -8   3  246.70    7.73
   3  -8  -3  210.33    7.44
  -3   8   3  230.11    8.00
   3   8  -3  224.72    7.59
   3  -8  -3  228.43    7.26
   3  -8  -3  226.75    7.39
   3   8  -3  217.17    7.41
  -3  -8   2   32.88    2.30
   3   8  -2   37.81    2.19
  -3  -8   2   40.73    1.84
  -3   8   2   41.01    2.30
  -3  -8   2   39.23    2.63
   3  -8  -2   41.25    1.87
  -3  -8   2   43.55    1.87
  -3   8   2   36.98    2.21
   3   8  -2   40.85    1.73
   3  -8  -2   36.38    1.67
   3  -8  -1  107.74    5.16
  -3  -8   1  114.62    4.50
  -3   8   1  102.73    4.53
   3  -8  -1  112.37    4.43
  -3   8   1  114.65    4.47
   3   8  -1  114.93    4.42
   3  -8  -1  117.36    3.99
  -3  -8   1  109.03    4.75
   3  -8  -1  114.52    3.93
  -3  -8   1  117.28    3.97
   3   8  -1  109.85    4.37
  -3   8   1  117.28    4.37
   3   8  -1  117.48    4.13
  -3   8   1  108.59    3.92
   3  -8  -1  110.80    3.85
  -3  -8   1  104.87    4.11
   3  -8   0  227.52    8.93
  -3  -8   0  240.33    8.13
   3   8   0  240.96    7.84
   3  -8   0  247.50    8.35
  -3   8   0  248.21    8.22
   3  -8   0  232.77    7.99
  -3  -8   0  243.70    7.72
   3   8   0  237.58    7.85
  -3   8   0  235.69    8.09
  -3  -8   0  219.38    7.85
   3  -8   1  470.16   15.46
   3   8   1  429.39   13.82
  -3  -8  -1  464.18   14.34
   3  -8   1  484.78   14.90
  -3   8  -1  438.16   14.66
   3   8   1  423.29   13.84
   3  -8   1  474.78   14.66
   3  -8   1  452.23   14.86
  -3  -8  -1  476.49   14.09
   3   8   1  458.06   14.30
  -3   8  -1  464.32   14.53
  -3  -8  -1  466.34   14.00
  -3  -8  -1  408.54   14.21
  -3   8  -1  451.84   14.23
  -3   8  -2    2.23    1.36
   3   8   2   -0.62    0.68
   3  -8   2    0.58    1.33
   3  -8   2    0.84    1.24
   3  -8   2   -0.41    1.20
  -3  -8  -2    0.74    0.94
  -3  -8  -2    0.76    0.59
  -3   8  -2   -0.11    1.03
   3   8   2    0.79    0.88
  -3  -8  -2   -0.09    1.34
  -3  -8  -2    0.37    1.45
  -3  -8  -2    0.04    0.65
  -3   8  -2   -0.48    0.99
  -3  -8  -2    0.23    1.05
  -3  -8  -3   60.19    2.70
  -3   8  -3   56.35    2.82
  -3   8  -3   60.43    3.46
   3  -8   3   53.84    3.64
   3  -8   3   57.04    3.32
   3  -8   3   62.66    3.36
   3   8   3   55.10    2.56
   3  -8   3   61.22    3.44
  -3  -8  -3   52.02    2.52
  -3  -8  -3   56.73    2.58
  -3  -8  -3   62.21    2.75
   3   8   3   61.74    2.90
  -3  -8  -3   58.67    3.04
  -3  -8  -3   61.43    2.87
  -3  -8  -3   60.96    3.15
  -3  -8  -3   58.76    2.75
  -3   8  -3   61.67    2.65
  -3  -8  -3   52.29    2.90
  -3  -8  -3   59.82    2.45
  -3  -8  -3   61.45    2.61
  -3   8  -3   59.04    2.54
  -3   8  -4   26.02    1.91
  -3  -8  -4   26.17    1.87
  -3   8  -4   26.13    1.98
   3  -8   4   23.94    2.60
  -3   8  -4   21.55    2.05
   3  -8   4   21.83    2.33
   3   8   4   27.84    1.76
   3  -8   4   26.51    2.28
   3  -8   4   24.48    2.48
  -3  -8  -4   24.38    1.82
  -3  -8  -4   24.31    1.73
  -3  -8  -4   22.99    1.74
  -3  -8  -4   27.10    2.32
   3   8   4   25.01    1.91
  -3  -8  -4   23.75    2.08
  -3  -8  -4   24.70    2.32
  -3   8  -4   26.70    1.81
  -3   8  -4   23.98    1.57
  -3  -8  -4   23.39    2.22
  -3  -8  -4   25.04    1.60
  -3   8  -5  117.81    4.70
   3  -8   5  110.12    5.05
   3  -8   5  121.79    5.75
  -3  -8  -5  127.57    4.85
  -3  -8  -5  119.95    5.11
   3   8   5  107.56    4.78
  -3  -8  -5  115.93    4.29
  -3  -8  -5  117.43    4.90
  -3   8  -5  123.05    4.54
  -3  -8  -5  118.67    4.52
  -3   8  -5  116.71    4.52
  -3  -8  -5  112.86    4.45
  -3   8  -6  298.29   10.02
  -3  -8  -6  291.79   10.13
  -3  -8  -6  302.22   10.41
  -3  -8  -6  292.79   10.17
  -3  -8  -6  314.67   10.34
  -3   8  -6  306.66    9.97
  -3   8  -6  298.20    9.94
  -3  -8  -6  302.29    9.90
  -3  -8  -7    0.29    1.14
  -3  -8  -7   -0.42    1.40
  -3  -8  -7    2.95    1.34
  -3   8  -7    0.72    0.86
  -3   8  -7    0.12    0.87
  -3   8  -8   41.48    1.60
  -3   8  -8   45.58    1.65
   3  -9  -9    0.74    0.79
   3   9  -9    0.15    0.68
   3  -9  -9    0.93    0.73
   3  -9  -8    2.41    0.98
   3   9  -8    1.66    0.96
   3   9  -8    2.13    0.83
   3  -9  -8    4.22    1.33
   3  -9  -8    0.68    1.04
   3  -9  -7   41.94    2.05
   3   9  -7   43.09    2.44
   3  -9  -7   37.53    2.18
  -3   9   7   37.38    2.81
   3   9  -7   39.62    2.09
   3  -9  -7   43.77    2.51
  -3   9   7   46.56    3.00
   3   9  -7   40.84    1.86
   3  -9  -7   40.81    2.51
   3   9  -7   38.68    2.21
   3  -9  -7   47.70    2.41
   3  -9  -6   35.94    1.91
   3   9  -6   35.92    2.36
   3  -9  -6   34.20    2.07
  -3  -9   6   37.93    3.22
   3   9  -6   36.11    2.86
  -3  -9   6   34.28    2.59
  -3   9   6   40.59    2.80
  -3   9   6   38.82    2.76
   3  -9  -6   36.66    2.33
   3  -9  -6   37.25    2.30
   3  -9  -6   36.42    2.17
   3  -9  -6   36.37    2.41
   3   9  -5  937.69   29.36
   3  -9  -5  922.45   28.84
   3  -9  -5  957.31   29.18
   3  -9  -5  935.95   29.34
   3   9  -5  998.23   30.36
  -3  -9   5 1009.57   30.74
  -3  -9   5  934.43   30.69
   3   9  -5  920.56   29.26
  -3   9   5  989.46   30.11
  -3  -9   5  974.63   29.84
  -3  -9   5  840.45   28.88
  -3   9   5  995.06   30.17
   3  -9  -5  955.38   29.29
   3  -9  -5  959.44   29.37
   3  -9  -5  951.86   29.19
   3   9  -5  944.72   29.33
   3  -9  -5  948.30   29.44
   3  -9  -4  157.44    5.31
   3  -9  -4  155.21    5.59
   3   9  -4  152.05    5.67
   3   9  -4  170.73    6.53
   3  -9  -4  162.46    5.80
  -3  -9   4  170.26    6.77
  -3  -9   4  158.60    6.84
   3   9  -4  163.59    5.91
  -3   9   4  164.17    6.34
  -3  -9   4  163.88    5.97
  -3  -9   4  166.06    5.54
   3  -9  -4  156.79    5.88
  -3   9   4  157.31    6.34
   3   9  -4  154.06    5.48
   3  -9  -4  160.19    5.68
   3   9  -4  158.94    5.76
   3  -9  -3   45.65    1.88
   3   9  -3   45.88    2.15
   3  -9  -3   44.41    2.13
  -3   9   3   49.11    2.41
   3   9  -3   46.92    2.74
  -3  -9   3   41.73    2.88
  -3   9   3   43.45    2.66
  -3  -9   3   47.45    2.24
  -3  -9   3   43.48    3.07
   3  -9  -3   45.08    2.18
  -3   9   3   45.14    2.63
   3   9  -3   44.09    2.20
   3  -9  -3   49.97    2.25
   3   9  -3   44.31    2.23
  -3   9   2  269.00    9.50
  -3  -9   2  283.44    9.74
   3   9  -2  284.29    9.53
  -3  -9   2  282.31    9.44
  -3  -9   2  265.94    8.83
   3   9  -2  281.52    9.44
  -3  -9   2  277.96   10.04
  -3   9   2  286.50    9.57
   3  -9  -2  282.99    8.98
  -3  -9   2  288.26    8.97
  -3   9   2  288.32    9.51
   3   9  -2  272.52    9.26
   3   9  -2  263.56    8.81
   3  -9  -2  266.58    8.72
   3  -9  -1  220.11    8.44
  -3  -9   1  215.33    7.58
   3   9  -1  205.57    7.48
  -3  -9   1  221.91    7.82
  -3   9   1  208.89    7.84
  -3  -9   1  198.60    7.98
   3  -9  -1  223.24    7.74
   3   9  -1  224.21    7.69
  -3   9   1  219.04    7.67
   3  -9  -1  230.23    7.22
   3  -9  -1  221.37    7.13
  -3  -9   1  223.93    7.19
   3   9  -1  214.72    7.34
  -3   9   1  220.49    7.66
   3   9  -1  219.88    7.62
  -3   9   1  201.37    7.09
   3  -9  -1  215.07    6.98
   3  -9   0   96.59    4.88
  -3  -9   0   94.38    3.99
   3   9   0   95.36    3.64
  -3  -9   0  100.14    4.04
   3  -9   0   91.67    4.11
   3  -9   0   97.09    3.82
  -3   9   0  101.77    4.06
  -3  -9   0   96.47    3.53
  -3   9   0   96.74    3.94
   3   9   0   96.77    3.71
  -3  -9   0   94.53    3.26
   3  -9   0   90.56    3.39
  -3   9   0   92.58    3.58
  -3  -9  -1  443.56   13.93
   3  -9   1  456.92   15.53
  -3  -9  -1  444.20   14.65
  -3  -9  -1  432.84   14.34
   3  -9   1  468.61   14.90
  -3   9  -1  443.76   14.65
  -3  -9  -1  444.14   14.05
  -3   9  -1  451.99   14.53
   3   9   1  443.59   14.30
  -3   9  -1  439.35   14.14
  -3  -9  -2   51.11    2.29
  -3  -9  -2   48.27    2.12
  -3   9  -2   51.48    2.52
  -3   9  -2   49.72    3.14
  -3  -9  -2   50.44    2.92
   3  -9   2   52.04    3.62
   3  -9   2   53.79    3.12
   3  -9   2   47.50    2.95
   3   9   2   48.42    2.12
   3  -9   2   52.84    2.97
  -3  -9  -2   50.69    2.04
   3   9   2   57.38    2.62
  -3  -9  -2   47.91    2.46
  -3  -9  -2   52.89    2.83
  -3  -9  -2   50.86    2.71
  -3   9  -2   46.82    2.69
  -3   9  -2   49.23    2.34
  -3  -9  -2   50.80    2.52
  -3  -9  -3  476.10   15.01
  -3   9  -3  479.45   15.30
  -3   9  -3  454.75   15.19
  -3  -9  -3  465.98   15.82
   3  -9   3  475.88   15.96
   3  -9   3  497.49   16.08
   3   9   3  432.51   14.91
  -3  -9  -3  489.41   14.92
  -3  -9  -3  464.78   14.92
  -3  -9  -3  460.69   14.96
  -3  -9  -3  482.84   15.41
  -3  -9  -3  470.95   15.08
   3   9   3  477.40   15.36
  -3  -9  -3  473.06   15.38
  -3   9  -3  468.78   14.92
  -3  -9  -3  459.29   14.79
  -3  -9  -3  473.10   15.21
  -3   9  -3  467.40   14.92
  -3  -9  -4  322.11   11.05
  -3   9  -4  349.81   11.26
  -3   9  -4  322.35   11.21
   3  -9   4  312.36   12.31
  -3   9  -4  325.03   11.78
   3  -9   4  336.76   11.91
   3  -9   4  355.35   12.28
  -3  -9  -4  332.58   10.89
  -3  -9  -4  340.40   10.95
  -3  -9  -4  342.86   11.38
   3   9   4  332.63   11.38
  -3  -9  -4  333.98   11.15
  -3  -9  -4  355.26   11.48
  -3  -9  -4  325.40   10.90
  -3  -9  -4  327.12   10.75
  -3  -9  -4  328.55   11.30
  -3   9  -4  330.08   10.95
  -3   9  -4  327.70   10.80
  -3   9  -5   30.69    2.12
   3  -9   5   28.19    2.78
   3   9   5   29.00    2.10
  -3  -9  -5   28.46    2.22
  -3  -9  -5   29.84    2.63
  -3  -9  -5   28.47    2.36
  -3   9  -5   31.55    1.96
  -3  -9  -5   33.13    1.79
  -3   9  -5   30.36    1.96
  -3  -9  -5   32.74    1.94
  -3   9  -5   31.47    2.05
  -3  -9  -5   27.70    1.93
  -3  -9  -6   55.12    2.89
  -3  -9  -6   58.65    2.91
  -3  -9  -6   55.78    3.15
  -3   9  -6   59.86    2.69
  -3  -9  -6   56.41    3.06
  -3   9  -6   62.06    2.68
  -3   9  -6   62.27    2.71
  -3  -9  -7   13.41    1.36
  -3  -9  -7   12.45    1.51
  -3   9  -7    9.51    1.02
  -3  -9  -7   12.82    1.45
  -3   9  -7   13.08    1.06
  -3   9  -7   11.81    1.10
  -3   9  -8   42.75    1.53
   3 -10  -9   77.11    2.70
   3  10  -9   73.73    2.62
   3  10  -8    1.61    0.92
   3 -10  -8    2.07    1.15
   3 -10  -8    2.74    1.02
   3  10  -8    3.46    0.79
   3 -10  -7   10.12    1.31
   3  10  -7    8.17    1.36
   3  10  -7    8.67    1.24
   3 -10  -7    6.66    1.50
   3 -10  -7   10.76    1.73
   3  10  -7    8.76    1.35
   3 -10  -7    8.30    1.35
   3 -10  -6   20.76    1.69
  -3 -10   6   21.73    1.32
   3 -10  -6   18.97    1.42
   3  10  -6   22.54    1.91
   3  10  -6   23.75    1.94
  -3  10   6   18.36    2.13
  -3 -10   6   20.27    1.98
  -3 -10   6   19.33    2.64
   3  10  -6   24.59    2.40
  -3 -10   6   21.57    2.78
   3 -10  -6   18.12    1.86
  -3  10   6   20.72    2.20
   3 -10  -6   19.98    1.91
   3 -10  -6   22.69    2.06
   3  10  -6   19.89    1.90
   3 -10  -6   24.69    1.82
   3 -10  -5  638.38   20.31
   3  10  -5  623.94   20.49
  -3 -10   5  655.20   22.00
   3  10  -5  620.58   21.43
  -3 -10   5  648.21   21.97
  -3 -10   5  637.45   20.81
  -3  10   5  632.16   21.20
  -3  10   5  682.96   21.35
   3 -10  -5  656.09   20.43
   3 -10  -5  646.76   20.56
   3 -10  -5  649.89   20.59
   3  10  -5  635.32   20.49
   3 -10  -5  652.97   20.36
   3 -10  -4    5.21    1.16
   3 -10  -4    7.31    1.12
   3  10  -4    6.19    1.72
  -3 -10   4    7.95    1.95
  -3  10   4    5.68    1.58
  -3 -10   4    5.79    1.12
  -3 -10   4    8.06    2.03
   3  10  -4    7.74    1.19
  -3 -10   4    5.82    1.12
  -3  10   4    3.96    1.59
   3 -10  -4    7.82    1.37
   3 -10  -4    5.77    1.20
   3 -10  -4    6.91    1.59
   3  10  -4    5.84    1.30
   3 -10  -3   92.63    3.48
   3  10  -3   89.34    3.45
  -3  10   3   90.24    3.78
   3  10  -3   93.54    4.20
  -3 -10   3   92.43    4.49
  -3 -10   3   79.78    3.38
  -3 -10   3   92.81    4.68
  -3  10   3   86.91    4.08
   3 -10  -3   88.40    3.54
   3 -10  -3   89.26    3.48
   3  10  -3   87.75    3.57
  -3  10   3   92.98    4.14
   3  10  -3   86.34    3.59
   3 -10  -3   92.52    3.59
   3  10  -2    5.73    0.89
  -3  10   2    5.86    1.42
   3  10  -2    7.10    1.35
  -3 -10   2    3.00    1.57
  -3 -10   2    4.62    1.35
  -3  10   2    5.84    1.47
  -3 -10   2    4.27    1.49
   3  10  -2    6.46    1.25
   3 -10  -2    7.15    1.33
  -3 -10   2    5.15    1.02
   3 -10  -2    4.11    1.03
   3  10  -2    5.20    1.14
  -3  10   2    3.88    1.39
   3  10  -2    4.79    1.09
   3  10  -2    6.40    1.14
   3  10  -1   65.54    3.02
   3 -10  -1   65.12    3.92
  -3 -10   1   63.99    3.01
  -3 -10   1   64.11    3.37
  -3  10   1   63.63    3.34
   3 -10  -1   65.90    2.68
   3 -10  -1   63.37    3.22
   3  10  -1   63.21    3.18
  -3  10   1   67.02    3.26
   3 -10  -1   65.05    2.64
  -3 -10   1   62.02    2.71
  -3  10   1   63.51    3.13
   3  10  -1   67.68    3.13
   3  10  -1   64.62    2.90
  -3  10   1   60.73    2.55
  -3 -10   0  215.99    6.81
  -3  10   0  205.26    6.91
  -3 -10   0  196.74    6.56
   3 -10   0  195.83    6.64
   3 -10   0  216.61    8.42
   3  10   0  209.28    7.01
  -3 -10   0  199.95    7.27
  -3 -10   0  205.22    7.49
   3 -10   0  195.68    7.59
   3  10   0  186.79    7.46
  -3  10   0  202.06    7.45
   3 -10   0  204.89    7.19
   3 -10   0  220.62    6.80
  -3 -10   0  209.98    6.88
  -3  10   0  188.54    7.27
   3  10   0  199.30    7.08
  -3  10   0  208.57    6.96
  -3 -10  -1  357.84   11.51
  -3  10  -1  372.73   11.87
  -3 -10  -1  374.27   11.61
  -3 -10  -1  343.31   12.02
   3 -10   1  345.10   13.25
  -3 -10  -1  352.57   12.20
   3 -10   1  361.87   12.58
  -3  10  -1  358.19   12.36
   3 -10   1  374.53   12.34
  -3 -10  -1  350.87   11.68
   3 -10   1  385.18   11.60
   3  10   1  359.27   11.97
  -3  10  -1  367.52   12.25
  -3  10  -1  365.58   11.82
  -3 -10  -2   25.97    1.62
  -3 -10  -2   29.36    1.58
  -3  10  -2   26.72    1.89
  -3 -10  -2   26.79    2.19
   3 -10   2   20.72    2.93
   3 -10   2   31.47    2.47
   3 -10   2   29.78    2.39
  -3 -10  -2   29.01    1.45
  -3 -10  -2   29.56    1.80
  -3 -10  -2   31.35    2.33
  -3 -10  -2   28.48    1.84
   3  10   2   26.61    1.93
  -3  10  -2   30.29    2.23
  -3 -10  -2   28.31    2.22
  -3 -10  -2   29.06    2.01
  -3  10  -2   29.59    1.86
  -3  10  -3  690.81   20.64
  -3  10  -3  619.07   20.51
  -3 -10  -3  600.53   20.97
   3 -10   3  666.50   21.46
   3 -10   3  649.52   21.41
   3 -10   3  643.33   19.94
  -3 -10  -3  646.96   20.28
  -3 -10  -3  639.55   20.22
   3  10   3  639.66   20.71
  -3 -10  -3  646.09   20.70
  -3 -10  -3  648.81   20.73
  -3  10  -3  649.73   20.19
  -3 -10  -3  646.11   20.53
  -3 -10  -3  637.76   20.12
  -3 -10  -4  394.74   12.97
  -3  10  -4  400.26   13.21
  -3  10  -4  390.71   13.21
   3 -10   4  388.96   14.59
  -3  10  -4  392.61   13.83
   3 -10   4  394.61   13.96
   3 -10   4  406.18   14.29
  -3 -10  -4  402.79   12.78
   3  10   4  365.00   13.27
  -3 -10  -4  390.04   13.40
  -3 -10  -4  398.77   13.34
  -3 -10  -4  409.02   13.10
  -3 -10  -4  390.77   12.84
  -3  10  -4  410.41   12.87
  -3 -10  -4  412.21   13.31
  -3  10  -4  401.53   12.82
  -3 -10  -4  391.11   12.71
  -3  10  -5   45.91    2.60
   3 -10   5   43.48    2.82
   3 -10   5   53.73    3.57
  -3 -10  -5   51.34    2.69
  -3 -10  -5   47.84    3.02
  -3 -10  -5   54.49    2.92
  -3 -10  -5   41.93    2.13
  -3  10  -5   48.09    2.36
  -3  10  -5   45.81    2.44
  -3  10  -6    2.34    1.07
  -3 -10  -6    4.21    1.67
  -3 -10  -6    1.04    1.27
  -3 -10  -6    0.33    1.25
  -3  10  -6    2.43    0.95
  -3 -10  -6    2.35    1.47
  -3  10  -6    1.92    1.08
  -3 -10  -7    0.84    1.12
  -3 -10  -7    0.73    0.96
  -3 -10  -7    0.75    1.09
  -3  10  -7    0.65    0.68
  -3  10  -7   -0.45    0.79
   3 -11  -9    5.67    0.57
   3  11  -8    9.40    1.08
   3 -11  -8    9.85    1.22
   3 -11  -8   12.49    1.29
   3 -11  -8    9.97    1.12
   3  11  -8   11.75    0.90
   3 -11  -7  193.81    6.76
   3  11  -7  204.24    6.96
   3 -11  -7  191.18    6.83
   3 -11  -7  197.70    6.96
   3  11  -7  200.98    6.79
   3 -11  -7  190.84    6.76
   3  11  -6   58.30    2.92
  -3 -11   6   55.63    2.29
   3 -11  -6   58.95    2.75
   3 -11  -6   54.63    2.42
  -3 -11   6   53.35    3.94
  -3 -11   6   54.55    3.96
   3  11  -6   51.64    3.45
   3 -11  -6   60.17    2.95
   3 -11  -6   55.26    2.82
  -3  11   6   54.36    3.32
   3 -11  -6   54.64    2.78
   3 -11  -6   56.40    3.01
   3  11  -6   58.18    2.83
   3 -11  -5  143.79    5.05
   3 -11  -5  140.97    5.28
   3  11  -5  141.47    6.33
  -3 -11   5  132.60    6.61
  -3 -11   5  126.84    6.55
  -3  11   5  140.33    6.04
  -3  11   5  152.01    6.21
   3 -11  -5  148.21    5.56
   3 -11  -5  146.40    5.58
   3  11  -5  147.78    5.51
   3 -11  -5  139.29    5.33
   3  11  -4  171.87    6.34
   3 -11  -4  172.97    6.29
   3 -11  -4  171.65    6.37
   3  11  -4  185.09    7.31
  -3 -11   4  183.17    7.73
   3  11  -4  180.71    6.61
  -3 -11   4  188.49    7.80
  -3  11   4  183.41    7.15
  -3 -11   4  173.11    6.24
   3 -11  -4  184.05    6.32
  -3  11   4  183.25    7.17
   3 -11  -4  187.24    6.68
   3  11  -4  191.14    6.59
   3 -11  -4  177.95    6.39
   3 -11  -3    4.18    1.11
   3  11  -3    2.24    0.95
   3  11  -3    2.64    1.52
  -3  11   3    2.98    1.13
  -3 -11   3    4.47    1.82
  -3 -11   3    2.89    1.24
  -3  11   3    3.27    1.62
   3  11  -3    2.89    1.21
  -3 -11   3    1.52    1.66
   3 -11  -3    2.92    1.10
  -3  11   3    3.55    1.53
   3  11  -3    2.22    0.90
   3 -11  -3    2.75    1.10
   3  11  -3    3.54    1.30
   3 -11  -2    0.88    0.95
  -3  11   2    1.59    1.31
  -3 -11   2    1.28    1.60
  -3 -11   2    2.05    1.19
   3  11  -2    0.79    1.15
   3 -11  -2    0.14    1.16
  -3 -11   2    0.79    1.61
  -3  11   2    1.30    1.32
  -3  11   2   -0.16    1.12
  -3 -11   2    0.68    0.97
   3 -11  -2   -0.51    1.06
  -3  11   2    0.99    1.39
   3  11  -2    1.09    0.99
   3  11  -2    1.82    1.04
   3  11  -2    2.16    1.14
  -3  11   1   13.27    1.16
  -3  11   1   12.55    1.76
   3  11  -1   15.39    1.49
  -3 -11   1   13.27    1.53
   3 -11  -1   11.88    2.26
   3 -11  -1   13.57    1.17
   3  11  -1   12.20    1.67
   3 -11  -1   12.76    1.77
  -3  11   1   12.44    1.78
  -3 -11   1   13.67    1.33
   3 -11  -1   14.64    1.28
  -3  11   1   14.64    1.62
   3  11  -1   14.78    1.47
  -3  11   1   13.29    1.71
   3  11  -1   14.14    1.30
  -3  11   1   13.90    1.40
  -3 -11   0   30.08    1.75
  -3  11   0   31.68    1.83
  -3 -11   0   30.99    2.41
   3 -11   0   32.58    3.17
  -3 -11   0   30.86    2.10
   3  11   0   31.69    1.83
   3 -11   0   35.76    2.58
   3  11   0   37.18    2.36
  -3  11   0   32.93    2.33
   3 -11   0   29.63    2.03
   3 -11   0   34.90    1.73
  -3 -11   0   30.96    1.88
  -3 -11   0   30.15    2.09
   3  11   0   29.44    1.98
  -3  11   0   31.57    2.22
  -3  11   0   32.67    1.97
  -3 -11  -1    3.65    0.86
  -3 -11  -1    0.91    0.87
  -3  11  -1    2.32    1.14
  -3 -11  -1    1.22    1.15
  -3 -11  -1    3.24    1.30
   3 -11   1    0.74    2.08
   3 -11   1    1.71    1.28
   3 -11   1    1.23    1.55
  -3  11  -1    1.18    1.43
   3 -11   1    1.56    0.84
  -3  11  -1    1.09    1.14
   3  11   1    1.54    1.05
  -3 -11  -1    0.81    1.13
  -3  11  -1    1.97    1.13
  -3  11  -2  258.71    8.57
  -3 -11  -2  236.39    8.11
  -3 -11  -2  242.50    8.17
   3 -11   2  245.85   10.07
  -3 -11  -2  235.36    8.86
   3 -11   2  250.56    9.36
  -3 -11  -2  243.68    8.02
   3 -11   2  254.85    8.11
   3  11   2  242.21    8.65
  -3 -11  -2  241.37    8.27
  -3 -11  -2  252.51    8.79
  -3  11  -2  252.36    8.97
  -3 -11  -2  250.54    8.74
  -3  11  -2  247.72    8.39
  -3 -11  -2  246.04    8.42
  -3  11  -3  125.89    4.90
   3 -11   3  121.76    5.61
   3 -11   3  113.24    5.46
  -3 -11  -3  121.52    4.37
  -3 -11  -3  124.55    4.55
  -3 -11  -3  111.78    4.10
   3 -11   3  116.33    4.16
   3  11   3  116.59    4.87
  -3 -11  -3  122.94    5.07
  -3 -11  -3  124.39    4.67
  -3 -11  -3  123.90    5.00
  -3  11  -3  113.08    4.51
  -3 -11  -4    0.37    1.15
  -3  11  -4   -0.96    1.30
  -3  11  -4   -0.97    1.40
   3 -11   4   -2.50    2.21
   3 -11   4    1.03    1.64
   3  11   4    0.31    1.19
   3 -11   4   -0.45    1.71
  -3 -11  -4    2.07    1.82
   3  11   4   -0.41    1.15
  -3 -11  -4    1.22    1.58
  -3  11  -4    0.50    1.03
  -3  11  -4   -0.44    0.94
  -3 -11  -4   -0.34    1.60
  -3 -11  -4    0.71    1.09
  -3  11  -5    6.01    1.40
  -3 -11  -5    6.09    1.45
  -3 -11  -5    7.30    1.93
  -3  11  -5    5.63    1.08
  -3 -11  -5    5.92    1.64
  -3  11  -5    5.20    1.23
  -3  11  -5    4.14    1.07
  -3  11  -6   27.18    1.77
  -3 -11  -6   27.81    1.87
  -3 -11  -6   28.23    2.11
  -3 -11  -6   29.43    2.00
  -3  11  -6   26.67    1.44
  -3  11  -6   26.95    1.51
  -3  11  -6   27.55    1.64
  -3 -11  -7   11.22    1.24
  -3  11  -7   10.78    0.71
  -3 -11  -7   11.60    1.16
  -3  11  -7   10.80    0.89
   3  12  -8   77.18    2.99
   3 -12  -8   82.26    3.00
   3 -12  -8   80.44    3.05
   3  12  -8   79.42    2.75
   3 -12  -7   47.23    2.26
   3  12  -7   47.46    2.39
   3 -12  -7   46.35    2.47
   3  12  -7   48.14    2.29
   3 -12  -7   48.94    2.29
   3 -12  -7   46.66    2.35
   3 -12  -6    5.98    1.24
   3  12  -6    4.48    1.32
   3 -12  -6   10.47    1.60
   3 -12  -6    5.90    1.43
   3 -12  -6    6.49    1.66
   3  12  -6    5.14    1.33
   3 -12  -6    5.25    1.31
   3 -12  -5  643.92   20.31
  -3 -12   5  671.46   20.40
   3 -12  -5  657.15   20.60
   3  12  -5  652.66   20.80
  -3 -12   5  616.83   22.25
   3  12  -5  621.92   21.73
  -3 -12   5  647.65   22.48
   3 -12  -5  668.91   20.60
  -3  12   5  645.70   21.58
   3 -12  -5  658.06   20.87
   3  12  -5  647.78   20.82
   3 -12  -5  640.46   20.61
   3 -12  -4    1.02    1.10
  -3 -12   4    0.81    1.24
  -3 -12   4    1.51    1.92
   3 -12  -4    0.47    0.86
   3  12  -4    0.40    1.48
  -3  12   4    2.14    1.46
   3  12  -4   -0.60    1.05
  -3 -12   4   -0.76    1.79
  -3  12   4    2.35    1.59
   3 -12  -4    0.35    1.71
   3 -12  -4    1.75    1.19
   3 -12  -4    0.66    1.59
   3  12  -4   -0.22    1.38
   3 -12  -3  290.44    9.39
  -3  12   3  276.84    9.79
  -3 -12   3  265.50   10.69
  -3 -12   3  282.72    9.79
   3  12  -3  289.75   10.37
   3 -12  -3  279.21    9.57
  -3 -12   3  286.57   10.92
   3  12  -3  292.97    9.94
  -3  12   3  291.74   10.27
   3 -12  -3  279.38    9.43
   3 -12  -3  274.69    9.23
  -3  12   3  281.38   10.30
  -3  12   3  290.40    9.34
   3  12  -3  275.27    9.60
   3 -12  -2  108.06    4.12
  -3 -12   2  100.58    5.21
  -3  12   2  107.49    4.81
  -3 -12   2  107.10    4.45
   3  12  -2  109.27    4.79
   3 -12  -2  115.97    4.95
   3  12  -2  115.71    4.83
  -3 -12   2  102.61    5.31
  -3  12   2  110.99    4.94
  -3 -12   2  111.55    4.27
   3 -12  -2  104.27    4.18
  -3  12   2  114.64    4.94
   3  12  -2  107.95    4.46
   3  12  -2  114.88    4.66
  -3  12   2  113.65    4.24
   3  12  -2  112.07    4.35
  -3 -12   1   20.77    1.51
  -3  12   1   19.34    1.32
   3 -12  -1   19.43    2.57
  -3 -12   1   17.15    1.66
   3  12  -1   19.05    1.74
   3  12  -1   16.63    1.99
   3 -12  -1   15.11    1.94
  -3  12   1   20.02    2.01
  -3 -12   1   18.85    1.52
   3 -12  -1   19.31    1.49
  -3 -12   1   18.95    1.80
  -3  12   1   17.02    1.90
   3  12  -1   21.36    1.70
   3  12  -1   19.53    1.82
   3  12  -1   20.88    1.57
  -3  12   1   18.72    1.63
  -3  12   0  202.01    6.72
  -3 -12   0  202.90    6.64
  -3 -12   0  182.44    7.42
   3 -12   0  192.79    8.37
  -3 -12   0  180.51    6.93
   3  12   0  186.57    6.73
   3  12   0  202.88    7.54
  -3  12   0  190.28    7.41
   3 -12   0  200.86    7.71
   3 -12   0  190.97    7.06
   3 -12   0  196.99    6.62
  -3 -12   0  189.30    6.91
   3  12   0  197.30    7.02
  -3  12   0  195.09    7.33
  -3  12   0  203.41    6.84
   3  12   0  176.86    6.51
  -3 -12  -1    4.81    0.91
  -3 -12  -1    4.21    1.06
  -3 -12  -1    3.29    1.24
  -3 -12  -1    3.56    1.20
   3 -12   1    0.82    2.16
  -3  12  -1    1.93    1.47
   3 -12   1    1.97    1.54
   3 -12   1    2.92    1.26
   3 -12   1    2.83    0.98
  -3  12  -1    5.45    1.54
   3  12   1    3.54    1.29
  -3  12  -1    4.14    1.29
  -3 -12  -1    3.87    1.18
  -3 -12  -2    2.36    1.00
  -3 -12  -2    2.55    1.00
  -3  12  -2    3.03    1.31
  -3 -12  -2    1.46    1.30
   3 -12   2    1.75    2.21
   3 -12   2    0.42    1.59
   3 -12   2   -1.11    1.42
   3 -12   2    0.98    0.82
  -3 -12  -2    1.49    0.80
   3  12   2    0.65    1.20
  -3 -12  -2    1.64    1.72
  -3 -12  -2    3.03    1.88
  -3 -12  -2    1.77    1.19
  -3  12  -2   -0.16    1.28
  -3  12  -2    1.73    1.27
  -3 -12  -2    1.47    1.31
  -3  12  -3  168.94    6.20
  -3 -12  -3  164.42    5.79
  -3  12  -3  160.43    6.96
   3 -12   3  163.53    7.00
  -3 -12  -3  165.24    5.83
  -3 -12  -3  147.81    5.39
   3 -12   3  159.86    5.47
   3  12   3  164.39    6.25
  -3 -12  -3  158.99    5.84
  -3 -12  -3  167.74    6.33
  -3 -12  -3  161.20    6.30
  -3  12  -3  171.35    5.92
  -3  12  -4  103.94    4.30
   3 -12   4   86.44    5.38
  -3  12  -4   97.91    4.83
   3 -12   4   91.49    4.85
   3  12   4   93.06    4.46
   3 -12   4  108.14    5.16
  -3 -12  -4  109.15    4.57
  -3 -12  -4  109.31    4.45
  -3  12  -4  100.25    3.95
  -3 -12  -4   95.99    4.27
  -3  12  -4   97.50    3.81
  -3  12  -5   96.77    4.00
  -3 -12  -5   99.08    3.87
  -3 -12  -5   97.31    4.23
  -3 -12  -5   99.19    4.05
  -3  12  -5   87.17    3.37
  -3  12  -5   97.75    3.58
  -3  12  -5   89.78    3.69
  -3  12  -6   35.99    1.93
  -3 -12  -6   37.03    1.97
  -3 -12  -6   37.18    2.21
  -3  12  -6   36.84    1.64
  -3 -12  -6   38.63    2.14
  -3  12  -6   37.96    1.85
  -3  12  -7    0.81    0.54
   3 -13  -8   55.42    2.15
   3 -13  -8   53.85    2.06
   3 -13  -7   64.41    2.66
   3  13  -7   64.69    2.76
   3 -13  -7   64.98    2.83
   3 -13  -7   61.42    2.66
   3 -13  -6   35.22    2.08
   3  13  -6   40.39    2.21
   3 -13  -6   39.28    2.32
   3  13  -6   37.50    2.25
   3 -13  -6   40.55    2.42
   3 -13  -5    0.70    1.09
  -3 -13   5    1.40    0.85
   3  13  -5   -0.51    1.15
  -3  13   5    0.35    1.41
  -3 -13   5   -0.78    1.98
   3  13  -5    2.30    1.65
  -3 -13   5    0.83    2.09
  -3  13   5    1.85    1.48
   3 -13  -5    1.46    1.21
   3  13  -5    1.75    1.38
   3 -13  -5    0.22    1.52
   3  13  -4   18.65    1.61
   3 -13  -4   16.96    1.55
   3  13  -4   16.77    2.11
  -3 -13   4   17.85    2.67
  -3 -13   4   11.76    2.42
  -3  13   4   15.10    2.15
   3 -13  -4   16.95    2.07
   3 -13  -4   18.68    1.51
   3 -13  -4   17.02    2.00
   3  13  -4   18.13    1.81
  -3 -13   3  109.74    4.11
   3 -13  -3  108.78    4.16
   3  13  -3  119.36    4.21
   3 -13  -3  110.13    4.31
  -3 -13   3   93.51    5.43
  -3 -13   3  105.37    5.59
   3  13  -3  102.16    4.60
   3 -13  -3   98.55    4.22
   3 -13  -3   97.25    3.92
  -3  13   3  111.67    5.05
  -3  13   3  113.68    4.13
   3 -13  -3  111.49    4.49
   3  13  -3  115.78    4.49
  -3 -13   2  601.79   18.25
   3  13  -2  567.33   18.07
   3 -13  -2  571.64   18.21
  -3  13   2  575.89   19.11
  -3 -13   2  583.47   19.79
   3  13  -2  559.48   19.03
  -3  13   2  569.91   19.14
   3 -13  -2  596.90   18.33
  -3  13   2  581.93   19.18
  -3 -13   2  561.84   18.27
   3  13  -2  563.87   18.77
   3  13  -2  582.06   18.63
  -3  13   2  587.07   18.31
   3  13  -2  563.64   18.40
  -3  13   1  102.02    3.90
  -3 -13   1  106.36    4.13
   3 -13  -1  113.18    4.06
  -3 -13   1  106.41    5.20
   3  13  -1  102.75    4.51
   3  13  -1  113.21    4.90
  -3  13   1  103.01    4.84
   3 -13  -1  103.07    4.08
   3  13  -1  106.88    4.49
   3  13  -1  110.28    4.66
  -3 -13   1  100.99    4.27
  -3  13   1  110.31    4.86
   3  13  -1  103.67    4.18
  -3  13   1  112.66    4.26
  -3  13   0   21.40    1.60
  -3 -13   0   18.74    1.51
  -3  13   0   19.34    2.24
  -3 -13   0   16.11    2.16
   3 -13   0   23.11    2.83
   3  13   0   18.96    2.01
  -3  13   0   21.35    2.07
   3 -13   0   17.01    1.65
   3 -13   0   21.50    2.35
   3 -13   0   19.15    1.47
  -3  13   0   17.86    1.93
  -3 -13   0   19.82    1.94
   3  13   0   19.25    1.78
  -3  13   0   20.51    1.81
   3  13   0   17.87    1.44
  -3 -13  -1   74.98    2.94
  -3  13  -1   83.44    3.44
  -3 -13  -1   77.87    3.22
   3 -13   1   66.77    4.70
   3 -13   1   73.19    4.19
   3 -13   1   80.15    3.88
   3  13   1   81.42    4.11
  -3 -13  -1   75.29    3.07
   3 -13   1   74.84    3.10
  -3  13  -1   77.73    3.89
   3  13   1   75.18    3.54
  -3  13  -1   75.59    3.44
  -3 -13  -1   68.71    3.13
  -3 -13  -2   16.27    1.44
  -3  13  -2   18.60    1.77
  -3 -13  -2   17.31    1.38
   3 -13   2   20.69    3.00
   3  13   2   14.65    2.02
   3 -13   2   15.51    2.22
   3 -13   2   16.39    2.08
   3 -13   2   19.09    1.29
  -3 -13  -2   18.19    1.32
  -3  13  -2   15.51    2.00
   3  13   2   18.37    1.81
  -3 -13  -2   13.39    1.98
  -3 -13  -2   19.04    2.21
  -3 -13  -2   16.97    1.46
  -3 -13  -2   17.61    1.74
  -3  13  -2   18.70    1.77
  -3 -13  -3    7.05    1.22
  -3  13  -3    7.50    1.53
  -3  13  -3    6.00    1.82
   3 -13   3   10.19    2.04
   3 -13   3    6.52    1.80
  -3 -13  -3    7.44    1.92
  -3 -13  -3    4.00    1.86
  -3 -13  -3    7.40    1.35
   3  13   3    3.91    1.20
  -3  13  -3    7.88    1.46
  -3 -13  -3    6.37    1.55
  -3 -13  -3    5.84    1.36
   3 -13   3    6.98    0.92
  -3 -13  -3    7.07    1.30
  -3 -13  -4    1.14    1.11
  -3  13  -4    4.31    1.40
  -3 -13  -4    3.13    1.79
  -3 -13  -4    1.58    1.27
  -3 -13  -4    1.46    1.60
  -3 -13  -4    1.42    1.46
  -3  13  -4    2.56    0.92
  -3  13  -5  207.50    7.35
  -3 -13  -5  209.72    7.47
  -3 -13  -5  213.11    7.36
  -3  13  -5  214.08    6.90
  -3  13  -5  205.58    7.10
  -3  13  -6   15.70    1.19
  -3 -13  -6   16.35    1.53
  -3 -13  -6   15.56    1.40
  -3  13  -6   15.42    0.82
  -3  13  -6   18.36    1.18
   3  14  -7   45.80    2.03
   3 -14  -7   41.93    1.93
   3 -14  -7   47.71    2.19
   3 -14  -7   42.78    1.91
   3  14  -6  136.95    5.19
   3 -14  -6  142.33    5.11
   3 -14  -6  145.46    5.34
   3  14  -6  139.94    5.25
   3 -14  -6  147.70    5.05
   3 -14  -6  144.92    5.23
  -3 -14   5   19.54    1.36
   3 -14  -5   19.91    1.58
   3 -14  -5   20.01    1.56
   3  14  -5   19.72    1.87
   3 -14  -5   19.97    1.90
   3  14  -4    4.10    1.23
   3 -14  -4    6.22    1.22
  -3 -14   4    6.31    2.14
   3  14  -4    5.29    1.67
  -3 -14   4    6.73    2.05
  -3  14   4    3.19    1.51
  -3  14   4    2.98    1.59
   3 -14  -4    3.98    1.78
   3 -14  -4    5.29    1.10
   3 -14  -4    5.28    1.59
   3  14  -4    5.03    1.53
  -3 -14   3   44.19    2.24
   3 -14  -3   45.81    2.29
   3  14  -3   42.68    2.15
  -3 -14   3   44.50    3.54
   3  14  -3   41.92    2.92
  -3 -14   3   37.88    3.40
   3  14  -3   43.93    2.66
  -3  14   3   42.12    2.96
   3 -14  -3   43.20    2.37
  -3  14   3   43.25    3.03
   3 -14  -3   44.05    2.92
  -3  14   3   44.91    2.20
   3 -14  -3   41.26    2.60
   3  14  -3   45.43    2.57
  -3 -14   2  198.11    6.79
   3 -14  -2  191.22    6.74
  -3 -14   2  175.05    8.14
  -3  14   2  193.13    7.54
   3  14  -2  199.38    7.56
   3  14  -2  198.02    7.52
   3 -14  -2  187.96    6.87
  -3 -14   2  192.91    6.81
  -3  14   2  208.22    7.82
   3  14  -2  189.96    7.31
   3  14  -2  190.53    7.05
  -3  14   2  201.02    6.86
   3  14  -2  193.67    6.93
   3 -14  -1    7.19    1.12
  -3 -14   1    9.37    1.32
  -3  14   1    5.52    1.58
   3  14  -1    7.76    1.42
  -3 -14   1    5.47    1.98
   3  14  -1    8.69    1.69
   3 -14  -1    9.23    1.23
   3  14  -1    6.37    1.34
  -3  14   1    9.19    1.80
  -3 -14   1    8.62    1.62
   3  14  -1    6.76    1.46
  -3  14   1    8.65    1.48
   3  14  -1   10.13    1.42
  -3 -14   0   95.41    3.71
  -3  14   0   93.58    3.66
   3 -14   0  102.69    5.63
  -3 -14   0   82.42    4.49
  -3  14   0   89.79    4.69
   3 -14   0   87.24    4.74
   3  14   0   97.27    4.58
   3 -14   0   89.72    3.65
  -3 -14   0   95.34    4.01
   3  14   0   88.78    4.40
  -3  14   0   87.37    4.37
   3  14   0   84.86    4.00
  -3  14   0   99.62    3.92
   3  14   0   80.59    3.50
  -3  14  -1    2.18    1.06
  -3 -14  -1    1.79    1.14
  -3  14  -1    1.35    1.60
   3 -14   1    2.48    2.31
   3  14   1    1.38    1.57
   3 -14   1   -0.23    1.70
   3 -14   1    0.82    1.26
  -3 -14  -1    1.20    0.97
  -3  14  -1    0.88    1.45
   3  14   1    0.97    1.12
   3  14   1    1.18    1.58
  -3  14  -1    0.11    1.22
  -3 -14  -2    1.01    0.93
  -3  14  -2    1.75    1.24
  -3  14  -2    0.23    1.61
   3 -14   2    0.31    2.36
   3 -14   2    1.17    1.77
   3  14   2    2.54    1.42
   3 -14   2    2.67    1.55
   3 -14   2    1.77    0.88
  -3 -14  -2    2.59    0.92
  -3  14  -2    2.28    1.41
  -3 -14  -2    2.29    1.77
  -3 -14  -2    1.31    1.72
   3  14   2    3.83    1.25
  -3  14  -2    2.08    1.36
  -3 -14  -2    0.78    1.27
  -3  14  -3    9.45    1.50
  -3 -14  -3    9.28    1.18
  -3  14  -3    5.04    1.64
   3 -14   3    6.99    1.94
   3 -14   3    6.30    1.76
  -3 -14  -3    7.19    1.24
  -3 -14  -3    7.95    1.85
  -3 -14  -3    6.94    1.83
  -3  14  -3    8.41    1.44
  -3 -14  -3    5.89    1.48
  -3 -14  -3    7.74    1.31
   3 -14   3    7.65    0.94
  -3 -14  -3    7.67    1.26
  -3 -14  -4  117.72    4.65
  -3 -14  -4  120.94    4.75
  -3 -14  -4  107.97    4.17
  -3  14  -4  109.14    4.51
  -3 -14  -4  114.70    4.20
  -3  14  -4  112.00    3.97
  -3  14  -5   29.48    1.80
  -3 -14  -5   30.12    1.63
  -3 -14  -5   28.64    2.07
  -3 -14  -5   26.05    1.85
  -3 -14  -6  252.75    8.14
  -3 -14  -6  245.82    8.02
  -3  14  -6  249.79    7.90
   3 -15  -7   13.31    1.14
   3  15  -7   11.71    0.76
   3 -15  -6   80.07    3.04
   3 -15  -6   77.48    3.20
   3  15  -6   81.97    3.22
   3 -15  -6   70.67    2.81
   3 -15  -5    4.69    1.12
  -3 -15   5    5.92    0.89
   3  15  -5    4.70    1.07
   3  15  -5    5.45    1.42
   3 -15  -5    4.80    1.43
   3 -15  -5    8.81    1.56
   3 -15  -5    5.46    0.97
   3 -15  -4    4.80    1.14
  -3 -15   4    3.93    1.05
   3  15  -4    4.97    1.06
   3 -15  -4    7.27    1.85
   3  15  -4    3.15    1.43
   3 -15  -4    4.32    1.57
  -3 -15   3  613.87   18.89
   3  15  -3  581.85   18.75
   3 -15  -3  620.55   18.91
  -3 -15   3  575.53   20.65
   3  15  -3  577.41   19.85
   3  15  -3  592.43   19.44
  -3  15   3  582.84   19.77
   3 -15  -3  593.96   19.39
  -3  15   3  602.14   19.95
   3  15  -3  625.48   19.21
  -3  15   3  585.28   18.73
  -3 -15   2  110.75    4.32
   3 -15  -2  119.52    4.31
  -3  15   2   99.96    4.86
   3  15  -2  111.76    4.97
   3  15  -2  117.43    5.04
  -3  15   2  111.47    5.14
   3 -15  -2  111.08    4.39
  -3  15   2  111.40    5.19
  -3 -15   2  109.45    4.33
   3  15  -2  108.80    4.81
  -3  15   2  112.36    4.37
   3 -15  -2  116.90    4.52
  -3 -15   1  213.22    7.40
  -3  15   1  220.89    8.48
  -3 -15   1  190.22    8.56
   3  15  -1  219.68    8.29
  -3  15   1  209.78    8.20
   3 -15  -1  231.65    7.48
  -3 -15   1  211.71    7.52
   3  15  -1  207.68    7.92
   3  15  -1  215.67    7.92
  -3  15   1  211.72    8.26
   3  15  -1  210.76    7.42
  -3 -15   0   14.95    1.55
   3 -15   0   13.61    1.29
  -3  15   0   16.15    1.34
  -3 -15   0   12.92    2.11
  -3  15   0   14.38    2.00
   3  15   0   19.20    2.22
   3 -15   0   15.07    2.31
   3 -15   0   14.72    1.40
   3  15   0   16.09    1.76
  -3  15   0   15.40    1.96
  -3 -15   0   15.29    1.80
   3  15   0   14.91    1.94
   3  15   0   15.61    1.37
  -3  15   0   17.91    1.77
  -3 -15  -1  113.84    4.50
  -3  15  -1  118.32    4.61
   3 -15   1  118.20    6.42
  -3  15  -1  122.86    5.77
   3 -15   1  118.37    5.73
   3  15   1  122.93    5.55
  -3 -15  -1  120.54    4.43
   3  15   1  111.81    4.90
  -3  15  -1  120.74    5.37
  -3  15  -1  124.82    4.79
  -3  15  -2   -0.67    1.52
   3 -15   2   -1.24    2.29
   3  15   2   -0.97    1.39
   3 -15   2   -1.15    1.76
   3 -15   2    1.26    1.43
  -3  15  -2    2.62    1.52
  -3 -15  -2    1.74    1.70
  -3 -15  -2   -0.13    1.73
   3  15   2   -1.62    1.56
  -3  15  -2    1.24    1.39
  -3 -15  -2    1.99    1.17
   3 -15   2    0.56    0.87
  -3 -15  -2   -0.20    0.82
  -3  15  -3    2.38    1.15
  -3 -15  -3    4.53    1.29
  -3  15  -3    6.54    1.32
  -3 -15  -3    4.84    1.69
  -3 -15  -3    4.78    1.69
  -3  15  -4    2.59    1.04
  -3 -15  -4    3.30    1.55
  -3 -15  -4    3.40    1.41
  -3 -15  -4    2.37    1.22
  -3  15  -4    2.45    1.07
  -3 -15  -5  214.42    7.29
  -3  15  -5  210.43    7.19
  -3  15  -5  215.12    6.98
  -3 -15  -6   24.31    1.19
  -3  15  -6   19.53    0.91
   3 -16  -7   20.32    1.08
   3 -16  -6   27.37    1.69
   3  16  -6   27.74    1.60
   3 -16  -6   26.22    1.43
  -3 -16   5  220.04    7.65
   3  16  -5  238.68    7.87
   3 -16  -5  240.22    7.92
   3 -16  -5  251.16    8.10
   3  16  -5  255.26    8.19
   3 -16  -5  248.72    8.15
   3 -16  -4   98.20    3.76
  -3 -16   4   94.90    3.68
   3  16  -4   98.09    3.68
   3 -16  -4  102.39    4.04
   3  16  -4   98.78    4.07
   3 -16  -4   96.29    4.19
   3 -16  -3   17.79    1.42
  -3 -16   3   13.64    1.38
   3 -16  -3   15.42    2.03
   3  16  -3   17.36    1.80
  -3  16   3   15.45    1.22
   3 -16  -2    0.38    0.99
  -3 -16   2    0.17    1.00
  -3 -16   2   -1.26    1.82
   3  16  -2   -0.64    1.25
  -3  16   2   -0.85    1.33
   3 -16  -2    0.28    1.10
  -3  16   2    0.18    1.39
  -3 -16   2    0.97    1.14
  -3  16   2   -0.25    1.07
   3 -16  -2    0.09    1.23
  -3 -16   1  120.82    4.55
  -3  16   1  121.02    5.40
  -3 -16   1  120.68    5.78
  -3  16   1  109.97    5.14
   3 -16  -1  120.28    4.56
   3  16  -1  112.82    4.90
  -3  16   1  114.14    5.30
  -3 -16   1  119.97    4.62
   3 -16  -1  122.25    4.50
   3  16  -1  117.42    4.53
   3 -16   0   98.18    3.62
  -3 -16   0   91.48    3.83
  -3  16   0   90.81    4.75
   3  16   0   97.20    4.74
   3 -16   0   98.92    3.81
  -3 -16   0  104.72    3.81
  -3  16   0   94.94    4.60
   3  16   0   96.97    4.50
   3  16   0   89.15    4.16
  -3 -16   0   97.64    4.06
  -3  16   0   99.50    4.03
   3 -16   0   90.57    3.56
   3  16   0   86.62    3.58
  -3  16  -1    8.22    1.22
   3 -16   1    5.99    0.94
  -3  16  -1    9.33    1.90
   3  16   1    4.84    1.59
  -3 -16  -1    6.80    1.97
  -3  16  -1    5.68    1.61
   3  16   1    5.36    1.65
  -3  16  -1    6.31    1.47
  -3 -16  -1    6.40    1.10
   3 -16   1    8.31    1.09
  -3  16  -2   66.47    3.03
  -3 -16  -2   68.21    3.33
  -3 -16  -2   69.46    3.48
  -3 -16  -2   63.57    2.72
  -3  16  -2   67.66    3.13
   3 -16   2   67.25    2.72
  -3 -16  -3   19.56    1.88
  -3 -16  -3   23.75    1.97
  -3 -16  -3   18.78    1.47
  -3  16  -3   19.25    1.66
  -3  16  -4   12.70    1.25
  -3 -16  -4   10.90    1.53
  -3 -16  -4   13.68    1.46
  -3 -16  -4   12.73    1.24
  -3  16  -4   12.68    1.20
  -3  16  -4   13.46    1.18
  -3 -16  -5   26.86    1.56
  -3 -16  -5   24.53    1.28
  -3  16  -5   27.08    1.28
   3 -17  -6  182.36    5.93
   3  17  -6  179.84    5.97
   3 -17  -5   16.92    1.17
   3 -17  -5   15.73    1.40
   3  17  -5   15.82    1.42
   3 -17  -5   18.73    1.51
  -3 -17   4   63.86    2.64
   3 -17  -4   67.72    2.75
   3  17  -4   68.71    3.06
   3 -17  -4   70.05    3.17
  -3 -17   3  163.21    5.84
   3 -17  -3  167.69    5.82
   3 -17  -3  176.48    6.35
   3 -17  -3  169.36    5.96
   3  17  -3  168.17    6.09
  -3 -17   2  136.78    5.05
   3 -17  -2  144.92    5.60
   3 -17  -2  139.65    5.04
  -3  17   2  144.01    5.00
   3 -17  -2  131.90    5.08
  -3 -17   1  127.86    4.94
   3 -17  -1  140.33    4.80
  -3 -17   1  132.10    4.96
   3 -17  -1  132.21    4.79
   3  17  -1  136.00    4.94
  -3 -17   1  147.23    5.01
   3 -17  -1  128.88    4.96
  -3 -17   0  160.02    6.06
  -3 -17   0  171.61    6.22
  -3  17   0  181.25    6.27
  -3 -17   0  180.96    6.04
   3 -17   0  170.44    6.05
  -3  17  -1   -0.56    0.90
  -3 -17  -1    0.38    1.35
  -3 -17  -1   -1.05    1.62
  -3  17  -1    0.67    1.29
  -3 -17  -1    0.67    0.85
   3 -17   1    0.42    0.87
  -3  17  -2   62.60    2.75
  -3 -17  -2   60.13    3.09
  -3 -17  -2   64.83    3.01
  -3  17  -2   67.72    2.91
   3 -17   2   63.42    2.51
  -3 -17  -2   57.05    2.73
  -3  17  -3    4.00    0.98
  -3 -17  -3    1.94    1.34
  -3 -17  -3    4.13    1.38
  -3  17  -3    2.39    1.06
  -3 -17  -3    2.27    0.79
  -3 -17  -4  118.01    3.95
  -3  17  -4  112.77    3.72
  -3 -17  -5    2.36    0.67
   3 -18  -5   29.18    1.55
   3  18  -5   30.06    1.61
   3 -18  -4   80.40    3.23
   3 -18  -4   72.91    2.94
   3  18  -4   77.50    3.15
   3 -18  -3    0.18    1.40
   3  18  -3    0.24    1.13
   3 -18  -3    1.53    1.03
  -3 -18   2    3.47    0.97
   3 -18  -2    4.17    0.88
   3 -18  -2    3.47    1.58
  -3  18   2    3.30    0.88
   3 -18  -2    3.47    0.98
   3  18  -2    3.95    1.19
  -3 -18   2    3.36    0.91
  -3 -18   1   66.76    2.85
  -3 -18   1   69.18    2.81
   3  18  -1   66.41    2.79
  -3  18   1   72.09    2.95
  -3 -18   1   74.67    2.89
   3 -18  -1   62.36    2.84
  -3 -18   0    1.54    1.19
  -3 -18   0    1.82    1.62
  -3  18   0    0.57    1.08
  -3 -18   0    0.72    0.85
   3 -18   0    0.14    0.86
  -3 -18  -1   90.75    3.83
  -3 -18  -1   84.42    3.51
  -3  18  -1   90.72    3.55
  -3 -18  -1   83.42    3.21
   3 -18   1   82.64    3.24
  -3  18  -2    3.38    0.84
   3 -18   2    2.73    0.72
  -3  18  -2    2.28    1.09
  -3 -18  -2    1.69    1.36
  -3  18  -3   38.24    1.83
  -3 -18  -3   35.01    1.91
  -3 -18  -3   37.24    1.94
  -3 -18  -4    0.82    0.82
   3  19  -5    7.05    0.72
  -3 -19   4   29.55    1.29
   3 -19  -4   29.51    1.32
   3  19  -4   31.81    1.62
  -3 -19   4   29.08    1.45
   3 -19  -4   31.94    1.66
  -3 -19   3   15.15    1.04
   3 -19  -3   13.30    0.94
   3  19  -3   12.08    1.23
   3 -19  -3   14.53    1.48
  -3 -19   2  113.68    3.88
   3  19  -2  114.61    3.93
  -3  19   2   99.81    3.61
   3 -19  -2  107.00    4.24
  -3 -19   1   55.83    2.32
   3  19  -1   53.11    2.16
  -3  19   1   56.72    2.36
   3 -19  -1   56.92    2.78
  -3 -19   1   55.10    2.78
  -3  19   0   22.12    1.50
   3 -19   0   20.33    1.86
  -3 -19   0   19.24    1.39
  -3 -19   0   25.35    1.88
  -3 -19  -1  138.25    4.85
  -3  19  -1  150.02    4.94
  -3 -19  -1  146.38    5.11
  -3 -19  -1  139.41    4.80
  -3  19  -2  278.63    8.97
  -3 -19  -2  287.87    9.07
  -3 -19  -2  266.19    8.90
  -3  19  -3   14.72    1.00
  -3 -19  -3   12.05    1.05
   3 -20  -4   92.36    3.11
   3  20  -3   34.55    1.52
   3 -20  -3   36.73    1.75
  -3 -20   2  101.86    3.59
   3  20  -2  100.25    3.50
  -3 -20   2  112.87    3.87
   3 -20  -2  108.44    3.89
  -3 -20   1   21.64    1.18
  -3  20   1   21.48    1.12
   3 -20  -1   24.76    1.61
  -3 -20   1   23.51    1.62
  -3 -20   0    8.54    1.06
   3 -20   0    7.66    1.20
  -3 -20   0    8.86    1.26
  -3  20  -1   48.37    2.04
   3 -20   1   48.06    2.16
  -3 -20  -1   50.66    2.20
  -3  20  -2   -0.04    0.64
   3 -20   2   -0.90    0.61
  -3 -20  -2    0.92    0.79
  -3 -21   2    0.06    0.53
  -3 -21   2   -0.15    0.56
  -3 -21   1   10.48    0.85
   3 -21  -1   11.13    0.92
  -3 -21   1   10.17    0.93
  -3 -21   0    5.33    0.66
   3 -21   0    6.12    0.75
  -3 -21   0    4.53    0.80
  -3 -21  -1    0.85    0.56
   4   0 -10    2.32    0.71
   4   0  -9   -0.07    1.09
   4   0  -8  333.57   11.41
   4   0  -8  349.44   11.25
  -4   0   8  360.44   12.78
   4   0  -8  337.50   10.85
   4   0  -8  349.71   11.20
   4   0  -8  348.18   11.33
   4   0  -8  340.68   11.33
   4   0  -7    0.29    1.23
   4   0  -7   -0.30    1.23
   4   0  -7   -0.53    1.53
   4   0  -7   -0.64    1.14
  -4   0   7    0.22    1.68
   4   0  -7   -0.05    0.79
   4   0  -7    1.06    1.02
   4   0  -7   -0.74    1.21
   4   0  -7   -0.52    1.22
   4   0  -6  160.42    5.70
   4   0  -6  165.29    5.71
  -4   0   6  153.35    6.59
   4   0  -6  156.60    6.33
  -4   0   6  159.01    6.09
   4   0  -6  149.30    6.09
   4   0  -6  163.70    5.70
   4   0  -6  161.16    5.66
   4   0  -6  153.16    5.64
   4   0  -6  162.32    5.64
   4   0  -5    0.34    1.24
   4   0  -5   -0.72    1.16
   4   0  -5    0.73    0.92
   4   0  -5   -0.06    0.98
  -4   0   5   -0.29    1.39
  -4   0   5   -0.08    0.86
  -4   0   4   13.28    1.43
   4   0  -4   11.74    1.38
   4   0  -4   12.16    1.41
   4   0  -4   12.75    1.41
   4   0  -4   10.63    1.17
   4   0  -4   11.14    1.07
   4   0  -4   12.09    1.30
  -4   0   4   11.21    1.14
  -4   0   4   12.46    1.65
  -4   0   3   -0.23    1.09
   4   0  -3    0.07    0.92
   4   0  -3   -0.08    1.04
   4   0  -3    0.36    1.07
   4   0  -3    0.60    0.85
  -4   0   3    0.16    0.80
   4   0  -3    0.57    0.95
  -4   0   3    1.23    1.21
   4   0  -2  244.22    7.91
  -4   0   2  240.38    8.08
   4   0  -2  235.84    7.84
   4   0  -2  244.74    7.97
   4   0  -2  242.20    7.91
   4   0  -1    0.09    0.81
  -4   0   1    1.21    0.98
  -4   0   1   -0.45    1.06
  -4   0   1   -0.28    0.92
   4   0  -1   -0.20    0.83
   4   0  -1   -0.16    0.87
   4   0   0  396.40   12.56
   4   0   0  412.08   12.69
  -4   0   0  398.56   12.83
  -4   0   0  406.36   12.86
   4   0   1    0.70    0.55
  -4   0  -1   -0.15    0.73
  -4   0  -1    0.43    0.87
  -4   0  -1    1.08    1.17
   4   0   1    0.74    0.51
  -4   0  -1   -0.56    0.81
  -4   0  -2 3613.90  104.16
  -4   0  -2 3755.29  104.72
   4   0   2 3272.27  103.62
  -4   0  -2 3547.98  103.94
   4   0   2 3577.81  104.03
  -4   0  -2 3464.30  104.00
  -4   0  -3   -0.59    0.59
  -4   0  -3    0.43    1.52
   4   0   3    0.92    1.12
  -4   0  -3    0.43    0.70
   4   0   3   -0.16    0.60
  -4   0  -3   -0.17    0.77
  -4   0  -3   -0.52    0.67
   4   0   4   13.65    1.51
  -4   0  -4   15.28    1.69
  -4   0  -4   14.54    1.34
  -4   0  -4   17.19    1.39
  -4   0  -4   13.45    1.93
  -4   0  -4   13.26    1.62
  -4   0  -4   15.42    1.93
  -4   0  -4   14.54    1.49
  -4   0  -4   16.91    1.17
  -4   0  -4   14.35    1.83
  -4   0  -4   12.36    1.56
   4   0   5    1.10    1.46
  -4   0  -5    0.08    1.08
  -4   0  -5    0.78    1.53
  -4   0  -5    0.40    1.16
  -4   0  -5    0.75    1.39
  -4   0  -5    0.37    1.28
  -4   0  -5   -0.13    1.76
  -4   0  -5   -1.08    0.92
  -4   0  -5    1.34    1.14
  -4   0  -5    0.52    1.17
   4   0   6    1.22    1.58
  -4   0  -6    1.75    1.34
  -4   0  -6    1.15    1.24
  -4   0  -6    0.78    1.52
  -4   0  -6   -0.33    1.13
  -4   0  -6    2.08    1.11
  -4   0  -7    0.30    1.00
  -4   0  -7    0.52    1.01
  -4   0  -7    0.55    0.91
  -4   0  -8  129.93    4.43
  -4   0  -8  133.78    4.49
  -4   0  -8  140.25    4.49
   4   1 -10   83.75    2.96
   4  -1 -10   83.64    2.97
   4  -1  -9    5.45    1.16
   4  -1  -9    4.86    1.16
   4   1  -9    5.19    1.17
   4   1  -8  115.40    4.55
   4  -1  -8  108.94    4.45
   4  -1  -8  108.93    4.22
  -4  -1   8  114.80    5.60
  -4   1   8  116.54    5.55
  -4   1   8  117.92    5.17
   4   1  -8  106.76    3.91
  -4  -1   8  110.92    4.11
   4  -1  -8  117.76    4.35
   4  -1  -8  111.78    4.37
   4  -1  -8  116.79    4.43
   4   1  -8  116.61    4.39
   4   1  -8  111.55    4.33
   4  -1  -7   39.43    2.34
   4   1  -7   35.19    2.26
   4   1  -7   40.02    2.17
   4   1  -7   39.86    2.87
   4   1  -7   37.53    2.27
   4   1  -7   44.60    2.68
   4  -1  -7   39.26    2.56
   4  -1  -7   37.67    2.34
   4   1  -7   39.69    2.48
  -4  -1   7   33.57    2.37
   4  -1  -7   37.80    2.79
  -4   1   7   37.48    3.03
  -4  -1   7   34.35    3.01
  -4   1   7   40.08    2.01
   4   1  -7   38.31    1.84
   4   1  -7   41.02    2.16
   4  -1  -7   39.01    2.28
   4  -1  -7   35.86    2.15
   4   1  -7   43.07    2.26
   4  -1  -7   41.43    2.25
   4   1  -7   44.23    2.30
   4  -1  -6  208.62    7.08
   4  -1  -6  204.37    7.34
   4   1  -6  220.49    7.39
   4  -1  -6  222.37    7.39
   4   1  -6  212.79    7.41
  -4  -1   6  205.66    7.61
  -4  -1   6  218.41    8.46
  -4   1   6  220.62    8.39
   4   1  -6  222.99    7.97
  -4   1   6  236.79    7.85
   4   1  -6  222.14    8.12
  -4  -1   6  221.12    7.94
   4  -1  -6  224.81    8.06
   4  -1  -6  218.45    7.87
   4   1  -6  221.34    7.35
   4  -1  -6  214.06    7.37
   4  -1  -6  198.73    7.28
   4   1  -6  220.43    7.37
   4   1  -6  214.70    7.33
   4  -1  -6  220.19    7.32
   4  -1  -5  149.24    5.48
   4   1  -5  143.08    5.56
   4   1  -5  141.77    5.53
  -4   1   5  144.41    5.39
   4  -1  -5  144.16    5.48
   4  -1  -5  139.66    5.50
   4  -1  -5  145.65    5.01
   4   1  -5  144.32    4.98
   4  -1  -5  150.12    4.99
   4   1  -5  140.70    4.97
   4  -1  -5  134.38    4.71
  -4  -1   5  134.24    5.27
  -4   1   5  131.06    5.68
  -4  -1   5  138.94    5.82
  -4   1   4    3.85    1.18
   4  -1  -4    3.08    1.23
  -4  -1   4    4.04    1.16
   4   1  -4    3.84    1.15
   4   1  -4    4.34    1.27
   4  -1  -4    3.40    1.13
   4  -1  -4    3.83    1.20
   4   1  -4    3.12    1.11
   4  -1  -4    2.25    1.13
   4  -1  -4    3.89    0.97
   4   1  -4    4.37    0.94
   4   1  -4    2.35    0.85
   4  -1  -4    2.57    1.06
   4   1  -4    5.05    1.15
  -4  -1   4    6.09    1.46
  -4  -1   4    2.40    1.07
  -4   1   4    3.72    1.29
   4  -1  -3   33.35    1.81
  -4  -1   3   37.26    1.99
   4  -1  -3   30.27    1.85
   4   1  -3   34.76    1.93
   4   1  -3   34.23    1.88
   4   1  -3   35.26    1.87
   4  -1  -3   32.97    1.85
   4   1  -3   32.89    1.61
   4  -1  -3   33.30    1.65
   4  -1  -3   35.36    1.89
   4   1  -3   36.69    1.90
   4  -1  -3   33.51    1.46
  -4   1   3   31.07    2.12
  -4  -1   3   37.23    2.04
  -4   1   3   32.77    1.73
   4  -1  -2  231.85    7.67
   4   1  -2  233.08    7.67
  -4   1   2  230.29    7.86
  -4  -1   2  236.88    7.86
  -4   1   2  235.81    7.49
  -4   1   2  237.24    7.81
  -4  -1   2  235.61    7.73
   4   1  -2  225.96    7.56
   4  -1  -2  227.82    7.71
   4   1  -2  227.57    7.70
   4  -1  -2  236.96    7.70
   4   1  -2  236.36    7.68
  -4  -1   1   38.13    1.41
   4  -1  -1   35.78    1.74
  -4   1   1   36.54    2.01
  -4  -1   1   40.03    2.06
   4   1  -1   36.15    1.77
  -4   1   1   35.21    1.63
  -4   1   1   33.45    1.91
  -4   1   1   36.37    1.87
   4   1  -1   39.47    1.76
  -4  -1   1   36.53    1.99
   4  -1  -1   39.50    1.84
   4  -1  -1   38.97    1.94
   4   1  -1   38.99    1.85
  -4   1   1   35.69    1.31
   4  -1  -1   34.68    1.79
   4   1   0  232.57    7.57
  -4   1   0  240.26    7.57
   4  -1   0  236.36    7.60
   4   1   0  237.18    7.68
  -4   1   0  238.81    7.82
  -4  -1   0  239.90    7.87
  -4   1   0  232.10    7.78
  -4  -1   0  227.32    7.75
   4   1   0  233.97    7.49
  -4   1  -1  235.24    7.62
  -4  -1  -1  232.69    7.86
  -4   1  -1  237.17    7.78
   4   1   1  230.59    7.09
   4  -1   1  231.89    7.16
   4   1   1  223.53    7.29
  -4   1  -1  230.18    7.33
   4  -1   1  225.09    7.34
   4   1   1  210.25    7.43
  -4   1  -1  226.60    7.38
   4  -1   2   25.49    1.84
   4   1   2   21.81    1.09
  -4  -1  -2   26.55    1.28
  -4  -1  -2   23.36    1.25
   4  -1   2   23.48    1.17
   4   1   2   23.35    1.38
  -4   1  -2   27.21    1.54
  -4  -1  -2   25.07    2.06
  -4   1  -2   23.93    1.97
  -4  -1  -2   21.84    0.87
  -4   1  -3   74.79    2.91
  -4  -1  -3   68.20    3.63
   4  -1   3   72.56    3.60
   4  -1   3   68.30    3.35
   4   1   3   70.52    3.38
  -4   1  -3   74.03    2.66
  -4  -1  -3   69.78    2.69
  -4   1  -3   72.80    2.76
  -4  -1  -3   76.20    2.71
   4   1   3   71.55    2.89
  -4   1  -3   76.09    2.89
  -4   1  -4   34.77    1.89
   4  -1   4   35.32    2.32
   4   1   4   36.69    2.30
   4  -1   4   40.03    2.92
  -4  -1  -4   38.03    1.95
  -4   1  -4   40.71    2.30
  -4   1  -4   38.50    1.97
  -4   1  -4   34.27    1.70
  -4  -1  -4   38.23    2.28
  -4   1  -4   37.48    2.53
  -4  -1  -4   37.39    2.17
  -4  -1  -4   32.16    2.43
  -4   1  -4   37.35    2.17
  -4  -1  -4   41.21    2.60
  -4  -1  -4   38.12    2.05
  -4  -1  -4   36.84    2.46
  -4   1  -4   37.08    2.24
  -4  -1  -4   40.88    2.29
  -4   1  -4   39.38    2.13
  -4  -1  -4   37.43    1.76
   4   1   5   53.91    3.36
   4  -1   5   49.51    3.43
   4   1   5   63.83    3.63
   4  -1   5   51.27    3.32
  -4  -1  -5   55.59    2.95
  -4   1  -5   54.82    2.63
  -4   1  -5   56.97    2.98
  -4  -1  -5   53.69    2.61
  -4   1  -5   52.29    2.55
  -4  -1  -5   53.80    3.22
  -4   1  -5   51.68    2.67
  -4  -1  -5   56.59    3.38
  -4  -1  -5   54.06    2.74
  -4   1  -5   55.49    2.77
  -4   1  -5   53.16    2.75
  -4  -1  -5   56.12    2.71
  -4   1  -5   55.70    2.84
  -4  -1  -5   52.88    2.99
  -4  -1  -5   52.31    2.33
  -4   1  -5   53.46    2.36
   4  -1   6  264.25   10.68
   4   1   6  275.28   10.64
  -4  -1  -6  269.63    9.68
  -4  -1  -6  290.78    9.69
  -4   1  -6  275.43    9.73
  -4  -1  -6  297.90    9.72
  -4   1  -6  294.93    9.76
  -4  -1  -6  282.13    9.57
  -4   1  -6  302.21    9.96
  -4  -1  -6  300.73    9.61
  -4   1  -6  291.09    9.58
  -4   1  -6  288.38    9.66
  -4  -1  -6  298.81    9.92
  -4   1  -7   24.18    1.58
  -4  -1  -7   25.93    1.56
  -4  -1  -7   26.53    1.65
  -4   1  -7   24.36    1.69
  -4  -1  -7   25.94    1.59
  -4   1  -7   24.42    1.60
  -4   1  -8  127.83    4.29
  -4   1  -8  125.99    4.32
  -4  -1  -8  128.85    4.29
  -4   1  -8  130.62    4.29
   4  -2 -10  107.33    3.71
   4   2 -10  111.15    3.71
   4  -2  -9    3.80    1.11
   4   2  -9    1.72    0.93
   4  -2  -9    1.57    1.06
   4   2  -9    1.63    1.05
   4   2  -8   -0.37    1.20
   4  -2  -8    0.71    0.92
   4   2  -8   -0.22    0.87
   4  -2  -8    0.76    1.19
   4   2  -8    0.62    1.36
  -4   2   8    1.25    1.49
  -4   2   8    0.22    1.68
  -4  -2   8   -0.23    1.70
   4   2  -8    1.52    0.79
   4   2  -8    2.20    1.15
  -4  -2   8    0.28    0.95
   4  -2  -8    1.07    1.14
   4  -2  -8    1.11    1.29
   4  -2  -8    0.26    1.10
   4   2  -8   -0.70    1.17
   4  -2  -7  273.10    9.05
   4  -2  -7  280.86    8.90
   4   2  -7  259.03    9.08
   4  -2  -7  254.16    8.68
   4   2  -7  278.98    9.08
  -4  -2   7  268.42    9.57
   4   2  -7  267.10    9.93
   4   2  -7  262.48    9.34
   4   2  -7  273.26    9.67
   4  -2  -7  261.61    9.23
   4   2  -7  266.54    9.46
  -4   2   7  277.90   10.24
  -4  -2   7  289.86   10.42
  -4   2   7  259.21    9.77
   4   2  -7  264.70    8.63
   4   2  -7  259.60    8.78
   4   2  -7  259.06    8.93
   4  -2  -7  274.12    9.00
   4   2  -7  258.97    8.88
   4  -2  -7  262.90    8.98
   4  -2  -6   36.10    1.76
   4  -2  -6   34.30    1.97
   4   2  -6   35.49    2.02
   4  -2  -6   36.36    2.03
   4   2  -6   35.39    2.06
   4   2  -6   35.57    2.60
  -4   2   6   34.66    2.17
   4  -2  -6   35.78    2.41
   4  -2  -6   37.56    2.43
  -4  -2   6   36.02    2.47
   4  -2  -6   40.35    2.44
  -4  -2   6   33.31    2.31
  -4   2   6   33.37    2.72
  -4  -2   6   37.43    2.83
   4   2  -6   33.41    1.69
  -4   2   6   35.94    1.88
   4  -2  -6   37.55    2.16
   4   2  -6   34.69    1.93
   4  -2  -6   34.20    1.97
   4   2  -6   35.31    2.01
   4  -2  -6   38.31    1.99
   4  -2  -6   36.47    2.00
  -4  -2   5   92.95    4.26
  -4  -2   5   91.28    3.97
   4   2  -5   92.47    3.77
  -4   2   5   82.61    4.16
   4  -2  -5   88.18    3.91
   4  -2  -5   90.20    3.98
  -4   2   5   98.24    3.91
   4   2  -5   85.65    4.01
   4   2  -5   95.07    4.11
   4   2  -5   93.85    3.52
   4  -2  -5   98.99    3.49
   4   2  -5   88.84    3.49
   4  -2  -5   91.03    3.48
   4  -2  -5   90.21    3.28
   4  -2  -5   89.69    3.47
  -4   2   4    7.85    1.25
  -4  -2   4    7.42    1.35
   4  -2  -4    4.75    1.30
   4  -2  -4    6.25    1.24
   4   2  -4    8.30    1.32
   4   2  -4    5.70    1.31
   4  -2  -4    6.30    1.23
   4   2  -4    6.48    1.19
  -4  -2   4    7.23    0.76
   4  -2  -4    6.74    0.74
   4  -2  -4    7.28    1.00
   4   2  -4    6.46    0.99
   4   2  -4    8.90    0.95
  -4   2   4    5.20    1.42
   4   2  -4    5.00    1.15
  -4   2   4    5.93    1.19
  -4  -2   4    4.82    1.28
  -4  -2   4    7.27    1.44
   4   2  -3  464.52   14.35
   4   2  -3  457.33   14.47
  -4  -2   3  462.03   14.48
   4  -2  -3  439.18   14.33
   4  -2  -3  456.16   14.48
   4  -2  -3  458.24   14.48
   4  -2  -3  454.39   14.46
   4   2  -3  464.32   14.39
   4   2  -3  444.75   14.04
   4  -2  -3  448.07   14.08
   4  -2  -3  446.78   14.43
   4   2  -3  455.32   14.40
   4  -2  -3  430.62   13.96
  -4   2   3  457.43   14.56
  -4  -2   3  456.21   14.56
  -4   2   3  456.77   14.33
   4  -2  -2    5.64    0.92
  -4   2   2    8.54    1.00
  -4  -2   2    6.21    0.59
   4  -2  -2    6.45    0.73
  -4   2   2    8.08    1.33
   4  -2  -2    7.35    1.07
  -4  -2   2    7.16    1.25
   4   2  -2    4.41    1.02
  -4  -2   2    7.72    1.18
   4   2  -2    7.28    1.14
  -4   2   2    6.15    1.16
   4   2  -2    6.56    0.90
   4  -2  -2    6.03    1.11
   4  -2  -2    6.24    1.14
   4  -2  -2    5.89    1.13
   4   2  -2    6.97    1.13
   4  -2  -1  365.86   11.29
  -4  -2   1  376.32   11.57
   4   2  -1  377.74   11.36
  -4  -2   1  336.96   10.84
  -4   2   1  366.79   11.26
   4  -2  -1  359.04   11.45
  -4   2   1  365.30   11.61
  -4   2   1  369.93   11.52
  -4  -2   1  370.34   11.54
  -4   2   1  362.28   11.28
  -4  -2   1  369.30   11.36
   4  -2  -1  366.54   11.41
   4   2  -1  365.02   11.32
   4  -2  -1  377.55   11.43
  -4   2   1  352.75   11.02
   4  -2  -1  375.72   11.34
   4   2  -1  363.39   11.42
   4   2   0  635.57   19.91
  -4   2   0  647.89   19.92
   4  -2   0  631.69   20.18
   4   2   0  642.59   20.01
  -4   2   0  638.92   19.66
   4   2   0  655.26   19.78
  -4  -2   0  653.15   20.19
  -4   2   0  657.50   19.99
  -4   2   0  647.39   20.16
   4  -2   0  623.08   19.92
  -4   2  -1 1015.10   31.56
  -4  -2  -1 1035.30   31.77
  -4   2  -1 1072.79   31.62
  -4  -2  -1 1022.71   31.11
   4   2   1 1023.84   31.00
   4   2   1  975.12   31.25
   4  -2   1 1017.15   31.71
  -4  -2  -1 1044.98   31.18
   4   2   1 1015.12   31.44
   4  -2   1 1013.33   31.16
  -4   2  -1 1011.53   31.29
  -4  -2  -2  379.95   12.52
  -4   2  -2  408.00   12.42
   4  -2   2  394.32   12.49
   4   2   2  373.35   11.70
   4  -2   2  389.43   12.39
  -4  -2  -2  386.95   11.70
  -4  -2  -2  355.73   11.65
   4   2   2  357.62   11.96
   4  -2   2  359.31   11.52
  -4   2  -2  381.72   11.85
  -4   2  -3   70.96    3.07
  -4  -2  -3   76.14    3.85
   4  -2   3   85.05    3.83
  -4  -2  -3   76.29    3.27
  -4   2  -3   76.01    2.93
  -4  -2  -3   81.26    2.87
  -4   2  -3   77.39    3.43
  -4  -2  -3   72.18    3.38
  -4  -2  -3   80.51    3.51
   4   2   3   74.51    3.13
  -4  -2  -3   77.59    3.38
  -4   2  -3   75.45    3.26
  -4   2  -4   35.42    1.91
   4  -2   4   36.33    2.28
   4   2   4   34.85    2.22
   4  -2   4   33.30    2.83
  -4   2  -4   34.95    1.71
  -4  -2  -4   33.11    1.89
  -4  -2  -4   34.74    1.82
  -4   2  -4   36.26    2.26
  -4  -2  -4   38.09    2.24
  -4   2  -4   33.82    1.87
  -4  -2  -4   32.28    2.04
  -4   2  -4   36.62    2.45
  -4   2  -4   32.53    2.02
  -4  -2  -4   35.16    2.28
   4   2   4   32.37    1.85
  -4  -2  -4   36.07    2.51
  -4  -2  -4   34.53    2.50
  -4   2  -4   34.77    2.08
  -4  -2  -4   35.94    2.45
  -4   2  -4   34.08    2.19
  -4   2  -5  337.65   11.67
   4   2   5  360.78   12.79
   4   2   5  355.77   12.94
   4  -2   5  364.36   12.86
   4  -2   5  361.60   13.21
  -4   2  -5  365.69   11.80
  -4   2  -5  367.90   11.91
  -4   2  -5  371.46   12.17
  -4  -2  -5  366.62   11.84
  -4  -2  -5  355.46   11.78
  -4  -2  -5  383.87   12.18
  -4  -2  -5  363.36   12.34
  -4  -2  -5  364.65   12.08
  -4  -2  -5  366.37   12.45
  -4  -2  -5  363.56   11.90
  -4   2  -5  369.34   12.00
  -4  -2  -5  368.62   12.30
  -4  -2  -5  361.05   11.98
  -4  -2  -5  357.37   11.57
  -4   2  -5  367.97   12.11
   4  -2   6    5.60    1.70
   4   2   6    6.69    1.66
  -4  -2  -6    5.91    1.83
  -4   2  -6    2.87    1.27
  -4  -2  -6    3.73    1.17
  -4   2  -6    7.83    1.45
  -4   2  -6    5.60    1.23
  -4   2  -6    5.74    1.26
  -4   2  -6    4.99    1.53
  -4  -2  -6    6.66    1.59
  -4  -2  -6    4.91    1.20
  -4   2  -7   59.84    2.60
  -4   2  -7   59.21    2.68
  -4   2  -7   61.05    2.57
  -4  -2  -7   55.56    2.54
  -4   2  -8   56.70    2.16
  -4   2  -8   57.96    2.21
  -4  -2  -8   58.88    2.17
  -4   2  -8   54.73    2.14
   4   3 -10    0.20    0.63
   4  -3 -10    0.61    0.62
   4  -3  -9   96.69    3.58
   4   3  -9   96.47    3.57
  -4   3   8   30.68    2.74
  -4  -3   8   27.16    2.81
  -4   3   8   32.28    2.65
   4   3  -8   30.91    1.59
   4  -3  -8   33.43    2.03
   4   3  -8   30.14    2.08
   4   3  -8   31.63    1.84
   4   3  -8   30.99    2.02
   4   3  -8   36.97    2.11
   4  -3  -8   32.99    2.02
   4  -3  -7  134.14    4.87
   4   3  -7  136.98    5.21
   4  -3  -7  136.27    5.14
   4   3  -7  128.93    5.18
   4  -3  -7  143.82    4.94
   4   3  -7  132.71    5.71
   4   3  -7  139.37    5.60
  -4  -3   7  136.58    5.73
   4   3  -7  136.39    5.54
  -4  -3   7  147.44    6.46
  -4   3   7  144.10    5.93
   4   3  -7  130.27    4.76
   4  -3  -7  133.54    5.20
   4  -3  -7  141.54    5.12
   4   3  -7  138.02    5.07
   4  -3  -7  137.94    4.99
   4  -3  -7  133.42    5.09
   4  -3  -6  190.71    6.57
   4  -3  -6  198.78    7.30
   4   3  -6  198.53    6.86
   4  -3  -6  198.08    6.78
   4  -3  -6  204.02    6.77
   4   3  -6  187.45    7.58
   4  -3  -6  197.88    7.20
   4  -3  -6  191.60    7.30
  -4   3   6  200.04    7.02
   4   3  -6  201.77    7.53
  -4  -3   6  195.61    7.49
  -4  -3   6  187.15    7.41
  -4   3   6  187.49    7.68
  -4  -3   6  204.93    7.90
  -4   3   6  193.81    7.44
   4   3  -6  188.72    6.48
  -4   3   6  187.42    6.56
   4  -3  -6  202.12    6.93
   4   3  -6  196.61    6.60
   4   3  -6  206.06    6.86
   4  -3  -6  188.07    6.72
   4   3  -6  196.72    6.70
   4  -3  -6  200.66    6.74
   4  -3  -6  194.96    6.81
   4   3  -5   55.70    2.40
   4  -3  -5   53.40    2.36
   4  -3  -5   55.54    2.34
   4   3  -5   55.55    2.42
   4  -3  -5   48.83    2.18
   4   3  -5   55.28    2.67
  -4  -3   5   52.51    2.93
  -4   3   5   50.93    3.00
  -4   3   5   52.78    2.85
  -4  -3   5   53.58    3.11
   4  -3  -5   49.74    2.70
   4   3  -5   50.36    2.89
   4  -3  -5   56.41    2.87
   4   3  -5   51.03    2.94
  -4   3   5   53.27    2.66
  -4  -3   5   55.74    2.96
   4   3  -5   58.20    2.62
   4  -3  -5   52.77    2.34
   4  -3  -4  529.24   16.62
   4   3  -4  526.70   16.75
   4   3  -4  524.80   16.84
  -4  -3   4  544.87   16.88
   4  -3  -4  521.25   16.80
   4  -3  -4  530.50   16.79
   4   3  -4  463.59   16.50
   4  -3  -4  531.21   16.31
   4   3  -4  531.36   16.26
  -4  -3   4  520.33   16.14
   4  -3  -4  505.30   16.12
   4   3  -4  542.26   16.69
  -4  -3   4  524.45   16.96
  -4   3   4  519.61   16.90
  -4   3   4  526.39   16.71
  -4   3   3  171.89    6.62
   4  -3  -3  191.50    6.78
   4   3  -3  199.55    6.67
   4  -3  -3  201.00    6.66
  -4  -3   3  201.04    6.81
   4  -3  -3  199.06    6.82
   4   3  -3  190.81    6.69
  -4  -3   3  194.68    6.29
   4  -3  -3  189.87    6.39
   4   3  -3  196.70    6.71
   4  -3  -3  195.96    6.28
  -4   3   3  198.53    6.89
  -4  -3   3  192.11    6.93
   4  -3  -3  203.72    6.77
  -4   3   3  202.74    6.69
  -4   3   2  395.70   12.56
   4  -3  -2  387.05   12.53
   4   3  -2  397.92   12.31
   4  -3  -2  401.44   12.57
  -4  -3   2  393.99   12.51
   4   3  -2  386.04   12.48
   4  -3  -2  392.01   12.48
   4  -3  -2  368.90   12.20
   4  -3  -2  402.65   12.45
   4   3  -2  406.12   12.47
  -4   3   2  384.10   12.62
  -4  -3   2  405.12   12.59
  -4   3   2  381.36   12.38
  -4  -3   2  394.55   11.93
   4  -3  -2  368.39   12.13
  -4   3   1    4.79    0.94
   4  -3  -1    5.69    1.13
   4  -3  -1    4.75    1.00
  -4   3   1    6.02    1.31
   4  -3  -1    3.68    0.94
   4   3  -1    3.24    0.93
  -4  -3   1    3.54    1.05
   4  -3  -1    3.84    0.96
   4   3  -1    2.30    0.90
  -4   3   1    5.23    1.16
  -4  -3   1    4.51    1.02
  -4  -3   1    3.49    1.29
  -4   3   1    3.55    0.87
   4   3  -1    4.39    0.70
   4  -3  -1    4.66    1.10
  -4   3   0  167.74    5.92
   4   3   0  171.93    5.50
   4  -3   0  168.09    5.70
  -4  -3   0  159.54    5.96
   4   3   0  168.99    5.23
   4  -3   0  161.60    5.87
   4   3   0  170.18    5.67
  -4   3   0  173.76    5.73
   4  -3   0  172.93    5.94
  -4  -3   0  161.43    5.45
   4   3   0  161.94    5.78
  -4   3   0  168.24    5.57
  -4   3  -1    6.73    1.17
  -4  -3  -1    6.89    0.64
  -4  -3  -1    5.41    1.41
   4  -3   1    8.93    1.39
   4  -3   1    5.49    1.27
   4   3   1    6.61    0.57
   4  -3   1    6.26    0.65
   4   3   1    7.44    1.13
  -4  -3  -1    7.10    0.77
  -4  -3  -1    7.76    0.95
  -4   3  -1    4.32    0.96
   4  -3   2  388.21   12.74
   4   3   2  363.65   12.05
   4  -3   2  383.26   12.63
  -4  -3  -2  385.34   11.97
  -4  -3  -2  388.13   12.79
  -4   3  -2  384.05   12.13
  -4   3  -3   12.92    1.29
  -4   3  -3   14.89    1.35
  -4  -3  -3   13.83    1.98
   4  -3   3   14.93    1.76
   4   3   3   14.96    1.00
  -4  -3  -3   14.96    1.22
  -4  -3  -3   16.16    1.16
  -4  -3  -3   16.25    1.57
  -4  -3  -3   16.52    1.76
  -4  -3  -3   16.94    1.56
  -4   3  -3   17.44    1.83
  -4   3  -3   14.83    1.59
  -4  -3  -3   16.39    1.80
  -4  -3  -3   12.94    1.68
  -4   3  -3   13.56    1.49
  -4   3  -4  615.58   19.70
   4  -3   4  580.01   20.61
   4  -3   4  632.35   20.31
   4  -3   4  653.43   20.95
   4   3   4  618.04   20.10
  -4  -3  -4  649.14   19.95
  -4  -3  -4  648.80   19.65
  -4   3  -4  626.45   19.54
  -4  -3  -4  615.40   19.56
  -4   3  -4  618.05   19.63
  -4   3  -4  627.42   19.91
   4   3   4  598.70   19.91
  -4  -3  -4  608.07   19.80
  -4  -3  -4  635.73   20.13
  -4  -3  -4  637.28   19.90
  -4   3  -4  653.04   19.95
  -4  -3  -4  629.09   19.71
  -4   3  -4  640.67   19.85
  -4  -3  -4  609.51   20.03
  -4  -3  -4  629.26   19.85
  -4   3  -4  620.95   19.96
  -4   3  -5  132.36    5.12
   4   3   5  132.35    5.95
   4  -3   5  141.38    6.44
   4   3   5  145.41    6.22
   4  -3   5  138.26    6.08
  -4  -3  -5  143.94    5.53
  -4  -3  -5  143.54    5.13
  -4   3  -5  142.81    5.22
  -4  -3  -5  143.86    5.22
  -4   3  -5  142.69    5.28
  -4   3  -5  147.50    5.54
  -4  -3  -5  141.79    5.26
  -4  -3  -5  143.49    5.75
  -4  -3  -5  144.06    5.48
  -4  -3  -5  154.51    5.91
  -4  -3  -5  143.55    5.24
  -4   3  -5  154.46    5.46
  -4  -3  -5  146.23    5.75
  -4   3  -5  140.54    5.52
  -4  -3  -5  137.50    5.28
  -4  -3  -5  136.37    4.92
   4   3   6   74.18    3.95
   4  -3   6   75.41    4.25
  -4  -3  -6   74.26    3.63
  -4  -3  -6   70.00    3.42
  -4  -3  -6   72.14    3.60
  -4   3  -6   69.51    3.33
  -4  -3  -6   78.65    3.16
  -4  -3  -6   74.76    3.07
  -4  -3  -6   69.87    3.12
  -4   3  -6   75.05    3.46
  -4  -3  -6   77.38    3.45
  -4   3  -6   72.72    3.23
  -4  -3  -6   73.63    3.20
  -4   3  -7    8.81    1.25
  -4   3  -7   10.36    1.17
  -4   3  -7   10.13    1.19
  -4  -3  -7    9.81    1.18
  -4   3  -8    2.26    0.69
  -4   3  -8    1.20    0.63
  -4   3  -8    1.62    0.63
  -4  -3  -8    1.23    0.65
   4   4 -10    2.94    0.61
   4  -4 -10    3.76    0.63
  -4  -4   9    7.07    0.81
   4  -4  -9    6.50    1.10
   4   4  -9    8.03    1.16
   4  -4  -9    8.39    1.14
   4   4  -8   11.57    1.46
   4  -4  -8   11.32    1.40
   4   4  -8    8.95    1.23
  -4   4   8   12.32    1.86
  -4  -4   8    8.77    2.00
   4   4  -8    9.75    1.01
   4   4  -8    8.86    1.23
   4  -4  -8   11.73    1.52
   4  -4  -8   10.09    1.41
   4   4  -8    8.13    1.35
   4  -4  -7  199.67    6.92
   4  -4  -7  214.75    7.14
   4  -4  -7  201.95    6.86
   4   4  -7  194.49    7.22
   4   4  -7  217.63    7.31
   4  -4  -7  190.32    7.57
   4   4  -7  203.42    7.68
   4   4  -7  204.73    7.84
   4   4  -7  207.30    7.72
  -4  -4   7  196.54    7.88
  -4  -4   7  201.63    7.88
  -4   4   7  194.25    8.04
  -4  -4   7  220.45    8.54
  -4   4   7  205.21    7.96
   4   4  -7  201.75    6.81
   4  -4  -7  203.42    7.24
   4   4  -7  202.79    7.03
   4   4  -7  204.22    7.11
   4  -4  -7  202.98    7.08
   4  -4  -7  209.12    7.09
   4  -4  -6   30.07    1.87
   4  -4  -6   32.83    1.89
   4   4  -6   33.77    2.02
   4   4  -6   32.21    2.04
   4  -4  -6   34.16    1.80
   4   4  -6   34.35    2.68
   4   4  -6   38.11    2.53
   4  -4  -6   31.40    2.29
   4  -4  -6   28.80    2.17
  -4  -4   6   35.77    2.49
  -4   4   6   34.11    2.04
  -4  -4   6   33.00    2.70
  -4   4   6   31.79    2.65
  -4   4   6   34.38    2.43
  -4  -4   6   31.96    2.56
   4   4  -6   31.78    1.72
   4  -4  -6   31.56    2.15
   4   4  -6   32.12    1.79
   4   4  -6   32.49    2.01
   4  -4  -6   33.79    2.05
   4  -4  -6   33.39    1.97
   4  -4  -6   33.86    1.95
   4  -4  -5   14.12    1.54
  -4  -4   5   11.83    1.76
  -4   4   5   12.17    1.38
   4  -4  -5   10.49    1.48
   4   4  -5   14.52    1.79
   4   4  -5    9.23    1.67
  -4  -4   5   12.82    1.75
   4   4  -5   13.03    1.38
  -4  -4   5    9.83    1.72
  -4   4   5    9.76    1.53
   4  -4  -5   10.49    1.19
   4   4  -5   11.35    1.24
   4  -4  -5   11.59    1.20
   4   4  -5   12.26    1.22
   4   4  -5   11.76    1.25
   4  -4  -5   13.35    1.09
   4  -4  -4  373.77   11.49
   4   4  -4  365.72   11.65
  -4  -4   4  360.40   11.78
   4  -4  -4  352.78   11.62
   4  -4  -4  351.41   11.11
  -4  -4   4  342.11   11.00
   4  -4  -4  332.63   10.96
   4  -4  -4  345.53   11.65
   4   4  -4  350.45   11.05
   4   4  -4  368.21   11.54
  -4   4   4  339.69   11.69
  -4   4   4  360.06   11.59
  -4  -4   4  358.83   11.76
   4   4  -3  215.16    7.38
   4  -4  -3  219.42    7.53
  -4  -4   3  231.09    7.60
   4   4  -3  226.96    7.40
   4   4  -3  208.79    6.97
   4  -4  -3  218.38    7.51
   4  -4  -3  213.31    7.08
   4   4  -3  227.70    7.44
   4  -4  -3  213.42    7.01
  -4   4   3  218.97    7.56
  -4  -4   3  207.75    7.72
  -4  -4   3  230.57    7.57
  -4   4   3  213.41    7.45
  -4   4   2  119.44    4.12
  -4  -4   2  109.78    4.02
   4  -4  -2  107.28    4.06
  -4  -4   2   96.23    3.23
   4   4  -2  115.97    3.96
  -4   4   2  110.09    4.14
  -4  -4   2  106.98    4.35
   4  -4  -2  111.39    3.99
  -4  -4   2  114.60    4.04
  -4   4   2  111.72    3.95
   4  -4  -2  103.29    3.33
   4  -4  -2  105.57    3.63
  -4   4   2  111.63    3.80
   4   4  -2  114.58    4.01
  -4  -4   2  111.21    3.63
   4  -4  -2  103.06    3.67
  -4   4   1   16.02    1.48
   4   4  -1   17.79    0.97
  -4  -4   1   15.92    1.59
  -4  -4   1   16.25    1.31
  -4   4   1   18.85    1.05
   4  -4  -1   14.53    1.37
  -4  -4   1   16.49    1.44
   4   4  -1   16.95    1.33
   4  -4  -1   14.45    1.44
  -4   4   1   18.10    1.35
  -4   4   1   17.97    1.67
   4  -4  -1   16.06    1.32
  -4  -4   1   19.69    1.18
   4   4  -1   17.35    1.35
   4  -4  -1   18.11    1.24
  -4  -4   1   15.50    1.11
   4  -4  -1   17.90    1.24
  -4   4   0   -0.43    1.07
  -4  -4   0    1.12    1.27
  -4   4   0    1.35    0.81
   4  -4   0    0.79    1.00
   4   4   0    0.14    0.32
   4   4   0    0.44    0.94
   4  -4   0    0.26    0.63
  -4   4   0    0.63    0.87
  -4  -4   0    0.63    0.72
  -4  -4   0   -0.28    0.81
   4  -4   0    0.08    1.08
   4   4   0    0.06    0.92
   4  -4   0    0.17    1.03
  -4   4   0    0.46    0.99
  -4   4  -1    9.63    1.34
  -4  -4  -1    6.66    1.51
  -4   4  -1    7.17    1.10
  -4  -4  -1    8.23    0.71
   4  -4   1    6.21    1.26
  -4   4  -1    7.20    1.26
   4  -4   1    7.12    0.61
   4  -4   1    7.99    1.28
   4   4   1    7.83    0.65
  -4   4  -1    7.63    1.06
  -4  -4  -1    6.44    0.89
  -4  -4  -1    6.61    0.95
  -4  -4  -1    7.14    0.89
   4  -4   2  614.74   20.16
   4   4   2  629.74   19.57
   4  -4   2  624.16   20.09
  -4  -4  -2  628.76   19.41
  -4   4  -2  606.46   19.88
  -4  -4  -2  645.15   20.25
  -4  -4  -2  627.09   19.26
  -4   4  -2  652.75   19.57
  -4  -4  -2  599.57   19.45
  -4   4  -3   16.71    1.36
  -4   4  -3   15.93    1.51
  -4  -4  -3   13.36    2.01
   4  -4   3   15.19    1.87
   4   4   3   12.47    1.08
   4  -4   3   16.85    1.95
  -4  -4  -3   16.25    1.24
  -4  -4  -3   11.60    1.53
  -4  -4  -3   15.49    1.25
  -4   4  -3   15.45    1.47
  -4  -4  -3   12.65    1.86
  -4   4  -3   17.89    1.63
  -4  -4  -3   15.52    1.62
  -4  -4  -3   14.09    1.79
  -4   4  -3   16.11    1.60
  -4  -4  -3   14.34    1.67
  -4   4  -3   15.74    1.36
  -4  -4  -3   15.01    1.51
  -4   4  -4    9.07    1.17
   4   4   4   10.78    1.47
   4  -4   4    7.62    1.77
   4  -4   4   10.41    1.93
   4  -4   4   10.33    1.62
  -4  -4  -4   11.47    1.33
  -4  -4  -4    9.49    1.61
  -4   4  -4    9.08    1.29
  -4   4  -4   11.71    1.18
  -4  -4  -4    8.44    1.05
  -4  -4  -4    9.58    1.90
  -4  -4  -4   11.09    1.68
  -4  -4  -4    9.60    1.89
  -4  -4  -4    8.85    1.38
  -4  -4  -4   10.09    1.20
  -4   4  -4   12.34    1.43
  -4  -4  -4    9.61    1.78
  -4   4  -4   12.21    1.70
  -4  -4  -4   10.04    1.43
  -4   4  -5  461.60   15.31
   4   4   5  448.76   16.13
   4  -4   5  473.45   16.68
   4   4   5  486.21   16.40
   4  -4   5  473.04   16.36
  -4  -4  -5  474.10   15.31
  -4  -4  -5  496.89   15.81
  -4  -4  -5  485.14   15.95
  -4  -4  -5  482.88   15.59
  -4   4  -5  484.59   15.51
  -4  -4  -5  488.88   15.17
  -4  -4  -5  497.62   15.80
  -4  -4  -5  453.02   14.99
  -4  -4  -5  482.05   15.37
  -4   4  -5  495.87   15.66
  -4  -4  -5  489.56   15.29
  -4   4  -5  485.10   15.30
  -4   4  -5  469.64   15.38
  -4   4  -5  445.46   15.02
  -4  -4  -5  497.67   15.31
  -4  -4  -5  480.77   15.56
  -4   4  -5  496.97   15.61
  -4  -4  -6   28.56    2.32
  -4  -4  -6   27.91    2.50
  -4  -4  -6   26.04    2.15
  -4  -4  -6   30.72    2.36
  -4  -4  -6   28.63    1.65
[truncated: 542,003 more chars]
